# Supplementary material for: Well-being as a function of person-country fit in human values
Source: Nat Commun. 2020 Oct 13;11:5150. doi: 10.1038/s41467-020-18831-9 (PMC7554046; doi:10.1038/s41467-020-18831-9)
Supplement: Supplementary file 5 — Supplementary Data 1 [file 41467_2020_18831_MOESM5_ESM.xlsx]

## Sheet: Sheet1
		Detailed findings of individual-country-level fit: all coefficients of the polynomial regression and the response surface analysis
				Polynomial Regression Coefficients																Response Surface Coefficients
DV	IV	P	SE	p	SSb	SSa	C	SE	p	PC	SE	p	P2	SE	p	C2	SE	p	Rc2	a1	SE	p	a2	SE	p	a3	SE	p	a4	SE	p
Evaluative well-being	SE	0.12	0.05	0.0154	-0.09	0.33	-6.66	1.82	0.0012	0.64	0.14	0	-0.02	0.03	0.4521	3.22	5.03	0.5285	0.18	-6.54	1.82	0.0014	3.84	5.03	0.4529	6.78	1.82	0.001	2.55	5.04	0.6173
	TR	0.12	0.04	0.003	0.1	0.15	-5.86	2.46	0.0249	0.1	0.15	0.5041	0.01	0.03	0.7901	-6.55	9.54	0.4987	0.19	-5.74	2.46	0.0278	-6.44	9.53	0.5055	5.99	2.46	0.0223	-6.64	9.54	0.4931
	CO	0.23	0.04	0	0.2	0.27	-5.02	2.58	0.063	0.12	0.14	0.3914	0.01	0.03	0.6502	-7.76	6.94	0.2743	0.19	-4.78	2.58	0.0753	-7.63	6.94	0.2823	5.25	2.58	0.0525	-7.87	6.95	0.2683
	BE	1.27	0.06	0	1.22	1.31	4.37	3.71	0.2497	0.15	0.17	0.383	-0.14	0.04	0.0002	-2.1	7.04	0.768	0.21	5.63	3.71	0.141	-2.1	7.04	0.7684	-3.1	3.71	0.4107	-2.39	7.05	0.7371
	UN	0.73	0.06	0	0.86	0.6	0.67	4.19	0.8741	-0.57	0.22	0.0101	-0.17	0.04	0.0001	-10.82	9.48	0.2644	0.2	1.4	4.19	0.7414	-11.56	9.48	0.2337	0.06	4.2	0.9893	-10.43	9.49	0.2822
	SD	1.32	0.05	0	1.75	0.88	6.42	3.29	0.0618	-1.85	0.17	0	-0.07	0.03	0.0265	-13.96	9.62	0.1594	0.22	7.74	3.29	0.0266	-15.88	9.62	0.1113	-5.11	3.29	0.1328	-12.17	9.63	0.2177
	ST	1.02	0.03	0	1.37	0.67	8.42	4.71	0.0861	-1.99	0.18	0	-0.14	0.02	0	-37.67	17.34	0.0395	0.21	9.44	4.71	0.056	-39.8	17.34	0.0304	-7.39	4.71	0.129	-35.82	17.35	0.0495
	HE	1.27	0.03	0	1.6	0.93	4.08	2.07	0.0604	-0.95	0.1	0	-0.03	0.02	0.2506	-7.37	6.43	0.2627	0.22	5.35	2.07	0.0162	-8.35	6.43	0.2059	-2.81	2.07	0.1873	-6.45	6.44	0.3262
	AC	0.92	0.04	0	0.46	1.38	-5.71	1.74	0.0031	1.15	0.09	0	0.05	0.02	0.0394	-1.87	3.23	0.5681	0.2	-4.79	1.74	0.0111	-0.67	3.23	0.8376	6.63	1.75	0.0008	-2.97	3.24	0.3679
	PO	0.41	0.04	0	0.13	0.7	-6.84	1.65	0.0003	0.73	0.1	0	0.03	0.03	0.2701	-3.75	3.64	0.3129	0.19	-6.43	1.65	0.0006	-2.99	3.64	0.4188	7.25	1.65	0.0002	-4.45	3.65	0.234
Emotional well-being	SE	0.05	0.05	0.3283	-0.27	0.37	-4.84	1.28	0.0009	0.96	0.14	0	-0.08	0.03	0.0222	3.8	3.54	0.2941	0.09	-4.79	1.28	0.001	4.68	3.54	0.1979	4.89	1.28	0.0008	2.76	3.55	0.445
	TR	-0.14	0.04	0.0013	-0.13	-0.15	-4.6	1.77	0.0152	-0.04	0.15	0.7989	-0.07	0.03	0.0441	-1.36	6.86	0.8446	0.1	-4.75	1.77	0.0126	-1.46	6.86	0.8328	4.46	1.77	0.0184	-1.38	6.86	0.8418
	CO	0.14	0.04	0.0006	0.21	0.07	-3.17	1.92	0.1113	-0.24	0.15	0.1023	-0.02	0.03	0.5626	-3.69	5.17	0.4816	0.1	-3.03	1.92	0.1273	-3.95	5.17	0.4519	3.31	1.92	0.0972	-3.47	5.18	0.5088
	BE	1.03	0.06	0	0.91	1.16	0.9	2.69	0.7404	0.44	0.18	0.0154	-0.27	0.04	0	-5.84	5.11	0.2647	0.11	1.93	2.69	0.4791	-5.67	5.11	0.2783	0.13	2.69	0.9619	-6.54	5.12	0.2139
	UN	0.61	0.06	0	0.75	0.48	-0.63	3	0.8359	-0.58	0.23	0.0126	-0.25	0.05	0	-10.1	6.77	0.1482	0.1	-0.02	3	0.9958	-10.93	6.77	0.1188	1.24	3	0.6831	-9.76	6.78	0.1624
	SD	1.64	0.05	0	1.87	1.4	2.36	2.5	0.3544	-1.01	0.18	0	-0.19	0.03	0	-11.5	7.33	0.1293	0.13	4	2.5	0.1228	-12.7	7.33	0.0954	-0.73	2.5	0.7741	-10.68	7.34	0.1579
	ST	1.3	0.03	0	1.52	1.07	4.7	3.5	0.1913	-1.29	0.19	0	-0.21	0.02	0	-24.67	12.89	0.0672	0.13	6	3.5	0.099	-26.17	12.89	0.0531	-3.41	3.5	0.3399	-23.59	12.9	0.0794
	HE	1.54	0.04	0	1.59	1.49	1.21	1.57	0.4468	-0.14	0.11	0.1921	-0.17	0.03	0	-6.61	4.87	0.1868	0.13	2.75	1.57	0.0919	-6.91	4.87	0.1679	0.32	1.57	0.8383	-6.64	4.87	0.1853
	AC	1.05	0.04	0	0.42	1.67	-4.63	1.25	0.0011	1.56	0.1	0	-0.02	0.03	0.3863	-1.77	2.33	0.4532	0.11	-3.59	1.25	0.0084	-0.24	2.32	0.9191	5.68	1.26	0.0001	-3.35	2.33	0.1631
	PO	0.56	0.04	0	0.22	0.89	-5.13	1.19	0.0002	0.86	0.11	0	0.04	0.03	0.1586	-4.21	2.63	0.1217	0.1	-4.57	1.19	0.0007	-3.31	2.63	0.2197	5.69	1.19	0.0001	-5.03	2.63	0.0677
Functioning	SE	1.29	0.05	0	0.81	1.78	-3.12	1.17	0.0133	1.47	0.14	0	0.25	0.03	0	2.8	3.24	0.396	0.08	-1.83	1.17	0.1313	4.51	3.24	0.1755	4.41	1.17	0.0009	1.57	3.25	0.6322
	TR	0.64	0.04	0	0.52	0.76	-2.33	1.55	0.1462	0.4	0.15	0.0103	0.2	0.03	0	1.17	6.03	0.8477	0.07	-1.69	1.55	0.2865	1.77	6.03	0.7717	2.97	1.56	0.068	0.97	6.04	0.8732
	CO	0.84	0.04	0	0.79	0.9	-2.23	1.55	0.1617	0.2	0.15	0.1799	0.27	0.03	0	-1.59	4.16	0.706	0.07	-1.39	1.55	0.3777	-1.12	4.16	0.7894	3.07	1.55	0.0584	-1.52	4.17	0.7189
	BE	3.21	0.06	0	3.19	3.23	3.18	1.71	0.0758	0.07	0.18	0.6711	0.13	0.04	0.001	1.08	3.26	0.7432	0.12	6.39	1.71	0.001	1.29	3.26	0.6956	0.04	1.72	0.9839	1.14	3.28	0.731
	UN	2.71	0.06	0	2.88	2.54	1.03	2.21	0.6452	-0.75	0.23	0.0012	0.1	0.05	0.0346	-3.98	4.99	0.4331	0.11	3.74	2.21	0.1028	-4.62	4.99	0.3626	1.68	2.21	0.4541	-3.13	5.01	0.5372
	SD	3.69	0.05	0	4.12	3.26	2.74	1.72	0.123	-1.85	0.17	0	0.06	0.03	0.0452	-2.29	5.02	0.6521	0.19	6.43	1.71	0.0009	-4.08	5.02	0.4244	0.95	1.72	0.5842	-0.38	5.03	0.9404
	ST	2.08	0.03	0	2.31	1.86	6.58	2.45	0.0128	-1.3	0.19	0	-0.21	0.02	0	-13.11	9.05	0.1599	0.13	8.67	2.45	0.0016	-14.62	9.05	0.1187	-4.5	2.46	0.0789	-12.02	9.06	0.1964
	HE	2.04	0.04	0	2.15	1.93	1.82	1.1	0.1084	-0.32	0.11	0.0026	-0.05	0.03	0.0482	-1.99	3.4	0.5631	0.12	3.86	1.09	0.0016	-2.36	3.4	0.4936	0.22	1.1	0.8451	-1.72	3.4	0.6172
	AC	2.39	0.04	0	1.68	3.1	-3.34	1.12	0.0064	1.76	0.09	0	0.25	0.03	0	-0.7	2.08	0.7395	0.14	-0.95	1.12	0.4072	1.32	2.08	0.5321	5.73	1.12	0	-2.21	2.09	0.3005
	PO	1.12	0.04	0	0.77	1.48	-3.78	1.07	0.0016	0.91	0.11	0	0.25	0.03	0	-2.28	2.36	0.3436	0.08	-2.65	1.07	0.0201	-1.11	2.36	0.6414	4.9	1.07	0.0001	-2.94	2.37	0.2256
Vitality	SE	-0.15	0.05	0.0043	-0.49	0.19	-2.18	1.18	0.0759	1.02	0.15	0	-0.19	0.03	0	4.63	3.26	0.1675	0.06	-2.33	1.18	0.0588	5.47	3.26	0.1057	2.03	1.18	0.0979	3.43	3.27	0.3046
	TR	-0.57	0.05	0	-0.54	-0.6	-1.92	1.56	0.2303	-0.1	0.16	0.5126	-0.2	0.03	0	-1.69	6.06	0.7832	0.07	-2.49	1.56	0.123	-1.99	6.06	0.7452	1.35	1.56	0.3968	-1.79	6.07	0.7709
	CO	-0.11	0.04	0.0064	-0.07	-0.16	-2.7	1.54	0.0915	-0.17	0.15	0.2607	-0.1	0.03	0.0005	-1.98	4.15	0.6368	0.07	-2.82	1.54	0.0793	-2.25	4.15	0.5916	2.59	1.54	0.1056	-1.92	4.16	0.6485
	BE	0.75	0.06	0	0.61	0.89	1.51	2.27	0.5108	0.49	0.18	0.008	-0.33	0.04	0	-1.25	4.31	0.7747	0.07	2.26	2.27	0.3281	-1.09	4.31	0.8021	-0.76	2.27	0.7391	-2.06	4.33	0.6376
	UN	0.41	0.06	0	0.4	0.42	1.37	2.54	0.5926	0.03	0.24	0.9066	-0.39	0.05	0	-1.16	5.73	0.8406	0.07	1.78	2.54	0.4883	-1.52	5.73	0.7927	-0.97	2.54	0.7069	-1.58	5.75	0.786
	SD	1.53	0.05	0	1.73	1.34	2.2	2.2	0.3271	-0.84	0.18	0	-0.28	0.03	0	0.87	6.45	0.894	0.09	3.73	2.2	0.1023	-0.25	6.45	0.9688	-0.67	2.2	0.764	1.43	6.46	0.8263
	ST	1.37	0.03	0	1.56	1.17	2.68	2.9	0.364	-1.11	0.2	0	-0.32	0.02	0	-19.07	10.67	0.0862	0.1	4.05	2.9	0.1745	-20.5	10.67	0.0662	-1.31	2.9	0.6554	-18.28	10.68	0.0993
	HE	1.34	0.04	0	1.44	1.25	0.01	1.32	0.9925	-0.27	0.11	0.0119	-0.27	0.03	0	-4.92	4.09	0.2408	0.1	1.36	1.32	0.3138	-5.46	4.09	0.1938	1.33	1.32	0.3233	-4.92	4.1	0.2412
	AC	1.12	0.04	0	0.59	1.66	-3.23	1.11	0.0073	1.34	0.1	0	-0.11	0.03	0	-1.56	2.05	0.4537	0.08	-2.1	1.1	0.0684	-0.33	2.05	0.873	4.35	1.11	0.0006	-3.01	2.06	0.1562
	PO	0.64	0.04	0	0.34	0.94	-3.73	1.05	0.0015	0.77	0.11	0	-0.01	0.03	0.8068	-3.47	2.31	0.1452	0.07	-3.09	1.05	0.0068	-2.7	2.31	0.2521	4.37	1.05	0.0003	-4.25	2.32	0.0783
Community well-being	SE	-0.01	0.05	0.8512	-0.18	0.16	-7.88	1.32	0	0.53	0.14	0.0002	-0.09	0.03	0.0077	3.6	3.65	0.333	0.14	-7.88	1.32	0	4.04	3.65	0.2785	7.87	1.32	0	2.99	3.66	0.4217
	TR	0.6	0.04	0	0.53	0.66	-9.38	1.75	0	0.21	0.15	0.1651	-0.09	0.03	0.0053	-1.69	6.79	0.8057	0.14	-8.79	1.75	0	-1.57	6.79	0.8192	9.98	1.75	0	-1.98	6.79	0.7726
	CO	0.38	0.04	0	0.28	0.48	-6.66	2.24	0.0065	0.37	0.14	0.0102	-0.08	0.03	0.0029	-3.43	6.04	0.5753	0.15	-6.28	2.24	0.0097	-3.15	6.04	0.6071	7.04	2.24	0.0044	-3.88	6.05	0.5266
	BE	1.43	0.06	0	1.55	1.31	1.41	3.6	0.6985	-0.43	0.18	0.0134	0.05	0.04	0.2442	-1.99	6.85	0.7739	0.17	2.84	3.6	0.4376	-2.38	6.85	0.7314	0.02	3.61	0.9958	-1.51	6.86	0.8277
	UN	1.2	0.06	0	1.13	1.27	-4.53	3.86	0.2516	0.3	0.23	0.1958	-0.13	0.05	0.0047	-14.41	8.73	0.1114	0.17	-3.34	3.86	0.3958	-14.24	8.73	0.1153	5.73	3.86	0.1506	-14.83	8.74	0.1021
	SD	0.29	0.05	0	0.38	0.2	1.94	3.49	0.5837	-0.4	0.18	0.0261	-0.13	0.03	0.0001	-12.53	10.21	0.2314	0.16	2.23	3.49	0.5288	-13.06	10.21	0.2128	-1.65	3.49	0.6413	-12.27	10.22	0.2413
	ST	0.28	0.03	0	0.31	0.25	7.17	4.59	0.1313	-0.17	0.19	0.3769	-0.13	0.02	0	-26.18	16.92	0.1344	0.16	7.45	4.59	0.1176	-26.48	16.92	0.1301	-6.89	4.6	0.1463	-26.14	16.92	0.135
	HE	0.31	0.04	0	0.33	0.29	4.07	1.98	0.0509	-0.06	0.11	0.5824	-0.11	0.03	0	-5.25	6.15	0.402	0.16	4.37	1.98	0.0368	-5.42	6.15	0.3871	-3.76	1.98	0.0695	-5.3	6.16	0.3975
	AC	0.11	0.04	0.002	-0.19	0.42	-5.77	1.48	0.0006	0.76	0.09	0	-0.13	0.03	0	1.42	2.74	0.6098	0.15	-5.66	1.48	0.0008	2.05	2.74	0.4615	5.89	1.48	0.0005	0.52	2.75	0.8511
	PO	-0.09	0.04	0.0141	-0.55	0.37	-5.56	1.57	0.0016	1.18	0.1	0	-0.13	0.03	0	-1.31	3.47	0.7077	0.15	-5.65	1.57	0.0014	-0.27	3.46	0.9391	5.46	1.57	0.0019	-2.62	3.47	0.4572
Supportive Relationships	SE	0.89	0.05	0	0.32	1.45	-4.84	1.35	0.0014	1.72	0.14	0	0.11	0.03	0.0012	6.55	3.75	0.0925	0.11	-3.96	1.35	0.0072	8.38	3.74	0.0343	5.73	1.36	0.0003	4.94	3.75	0.2006
	TR	0.44	0.04	0	0.27	0.6	-3.99	1.98	0.0553	0.57	0.15	0.0002	0.1	0.03	0.0013	-0.12	7.7	0.9881	0.11	-3.55	1.98	0.0854	0.55	7.7	0.9433	4.42	1.99	0.0351	-0.58	7.71	0.9406
	CO	0.39	0.04	0	0.22	0.56	-3.7	1.99	0.0744	0.61	0.15	0	0.15	0.03	0	-1.93	5.35	0.7211	0.11	-3.31	1.99	0.1081	-1.17	5.35	0.8283	4.09	1.99	0.0504	-2.39	5.36	0.6598
	BE	2.72	0.06	0	2.75	2.68	4.94	2.38	0.0482	-0.14	0.17	0.4292	-0.1	0.04	0.0107	1.2	4.52	0.792	0.16	7.65	2.38	0.0035	0.97	4.51	0.8324	-2.22	2.38	0.3594	1.24	4.53	0.7865
	UN	1.92	0.06	0	2.27	1.57	1.79	2.98	0.5525	-1.5	0.23	0	-0.06	0.05	0.1764	-6.46	6.74	0.3467	0.13	3.71	2.98	0.2242	-8.02	6.73	0.2447	0.13	2.98	0.9668	-5.02	6.75	0.4638
	SD	1.72	0.05	0	2.06	1.39	4.99	2.56	0.0625	-1.44	0.18	0	-0.05	0.03	0.1249	-3.65	7.49	0.6304	0.14	6.71	2.56	0.0146	-5.14	7.49	0.4992	-3.26	2.56	0.2141	-2.26	7.5	0.7651
	ST	1	0.03	0	1.11	0.89	6.64	3.56	0.0736	-0.63	0.19	0.001	-0.1	0.02	0	-26.12	13.1	0.0572	0.12	7.64	3.56	0.0415	-26.86	13.1	0.051	-5.64	3.56	0.1254	-25.6	13.11	0.0621
	HE	1.35	0.04	0	1.38	1.32	3.56	1.48	0.0242	-0.08	0.11	0.4387	-0.03	0.03	0.206	-3.69	4.6	0.4297	0.13	4.91	1.48	0.0028	-3.81	4.6	0.4157	-2.21	1.49	0.1487	-3.64	4.61	0.4362
	AC	1.14	0.04	0	0.67	1.6	-4.05	1.4	0.0079	1.17	0.09	0	0.09	0.03	0.0007	0.06	2.6	0.9809	0.13	-2.91	1.4	0.0484	1.32	2.6	0.6167	5.18	1.4	0.0011	-1.02	2.61	0.7001
	PO	0.37	0.04	0	0.08	0.65	-5.28	1.23	0.0002	0.73	0.1	0	0.06	0.03	0.0459	-3.08	2.71	0.2659	0.11	-4.91	1.23	0.0005	-2.29	2.71	0.4054	5.64	1.23	0.0001	-3.76	2.71	0.1786
	Note. P: individual-level values, SSb: Simple slope analysis of individual-level values: Participants 1SD below average, SSa: Simple slope analysis of individual-level values: Participants 1SD above average, C: country-level values, PR: their interaction, P2/C2: their quadratic terms; SE: standard error, p: p-value, Rc2: conditional R.square; a1-a4: Response Surface Analysis coefficients; SE: Sec…
