# Supplementary material for: Well-being as a function of person-country fit in human values
Source: Nat Commun. 2020 Oct 13;11:5150. doi: 10.1038/s41467-020-18831-9 (PMC7554046; doi:10.1038/s41467-020-18831-9)
Supplement: Supplementary file 6 — Supplementary Data 2 [file 41467_2020_18831_MOESM6_ESM.xlsx]

## Sheet: Sheet1
		Detailed findings of individual-region-level fit: all coefficients of the polynomial regression and the response surface analysis
				Polynomial Regression Coefficients																Response Surface Coefficients
DV	IV	P	SE	p	SSb	SSa	R	SE	p	PR	SE	p	P2	SE	p	R2	SE	p	Rc2	a1	SE	p	a2	SE	p	a3	SE	p	a4	SE	p
Evaluative well-being	SE	0.13	0.05	0.0179	-0.01	0.26	0.38	0.27	0.1565	0.37	0.14	0.0086	-0.01	0.04	0.7918	1.32	0.46	0.0045	0.18	0.5	0.26	0.0543	1.69	0.44	0.0001	-0.25	0.28	0.374	0.94	0.53	0.0767
	TR	0.16	0.05	0.0006	0.08	0.23	-0.08	0.28	0.7733	0.23	0.14	0.1109	0.02	0.03	0.5284	0.5	0.39	0.1908	0.17	0.08	0.28	0.785	0.76	0.36	0.036	0.24	0.29	0.4146	0.3	0.46	0.5228
	CO	0.28	0.04	0	0.28	0.27	-0.69	0.27	0.0116	-0.02	0.14	0.8609	0.03	0.03	0.3343	1.93	0.35	0	0.18	-0.42	0.27	0.1247	1.94	0.32	0	0.97	0.28	0.0006	1.99	0.43	0
	BE	1.24	0.06	0	1.27	1.21	1.45	0.33	0	-0.09	0.18	0.6152	-0.13	0.04	0.0024	0.08	0.49	0.8722	0.17	2.69	0.33	0	-0.14	0.46	0.7555	-0.21	0.34	0.5331	0.03	0.58	0.9542
	UN	0.77	0.06	0	0.88	0.67	1.57	0.34	0	-0.4	0.22	0.0756	-0.15	0.05	0.0017	-0.6	0.56	0.2828	0.17	2.34	0.33	0	-1.15	0.51	0.0254	-0.79	0.35	0.025	-0.35	0.68	0.6063
	SD	1.31	0.05	0	1.67	0.95	2.2	0.34	0	-1.43	0.18	0	-0.04	0.04	0.2676	1.09	0.58	0.0635	0.18	3.51	0.34	0	-0.38	0.56	0.4982	-0.89	0.35	0.0118	2.47	0.66	0.0002
	ST	0.97	0.03	0	1.3	0.65	1.21	0.29	0	-1.4	0.15	0	-0.12	0.02	0	-0.93	0.7	0.1875	0.18	2.19	0.29	0	-2.45	0.69	0.0003	-0.24	0.3	0.4191	0.35	0.75	0.6378
	HE	1.24	0.04	0	1.54	0.93	0.29	0.28	0.3124	-0.81	0.1	0	-0.04	0.03	0.174	0.09	0.42	0.839	0.18	1.52	0.28	0	-0.77	0.41	0.0615	0.95	0.29	0.001	0.86	0.46	0.0601
	AC	0.88	0.04	0	0.52	1.25	-0.65	0.3	0.0316	0.88	0.1	0	0.05	0.03	0.0502	1.08	0.32	0.0007	0.2	0.23	0.3	0.4456	2.01	0.3	0	1.54	0.31	0	0.25	0.37	0.4891
	PO	0.39	0.04	0	0.1	0.68	-0.79	0.28	0.0045	0.69	0.1	0	0.04	0.03	0.2016	0.54	0.29	0.0659	0.17	-0.4	0.27	0.1483	1.27	0.28	0	1.18	0.29	0	-0.11	0.35	0.7586
Emotional well-being	SE	0.01	0.06	0.8031	-0.25	0.28	1.63	0.28	0	0.73	0.15	0	-0.08	0.04	0.0234	-0.72	0.49	0.1437	0.12	1.65	0.28	0	-0.07	0.47	0.8762	-1.62	0.3	0	-1.54	0.56	0.0063
	TR	-0.16	0.05	0.0013	-0.22	-0.09	0.69	0.3	0.0201	0.19	0.15	0.2144	-0.06	0.04	0.0914	0.39	0.41	0.3481	0.1	0.53	0.29	0.0697	0.52	0.38	0.1787	-0.85	0.31	0.006	0.13	0.49	0.786
	CO	0.16	0.05	0.0005	0.16	0.15	0.28	0.29	0.3349	-0.01	0.15	0.927	-0.03	0.03	0.3237	1.1	0.37	0.0033	0.1	0.44	0.29	0.1273	1.06	0.35	0.0023	-0.12	0.3	0.6841	1.08	0.46	0.0179
	BE	0.97	0.07	0	0.77	1.16	1.57	0.35	0	0.62	0.19	0.001	-0.32	0.05	0	0.16	0.52	0.753	0.1	2.54	0.35	0	0.46	0.49	0.3505	-0.6	0.37	0.0985	-0.78	0.62	0.209
	UN	0.58	0.07	0	0.63	0.53	1.8	0.36	0	-0.19	0.24	0.4393	-0.28	0.05	0	-0.89	0.59	0.1327	0.11	2.38	0.36	0	-1.36	0.55	0.0132	-1.22	0.38	0.0012	-0.99	0.73	0.1759
	SD	1.64	0.05	0	1.72	1.56	1.53	0.36	0	-0.31	0.19	0.0934	-0.21	0.04	0	0.23	0.62	0.709	0.13	3.17	0.36	0	-0.29	0.59	0.6203	0.11	0.37	0.7761	0.33	0.7	0.6353
	ST	1.28	0.04	0	1.46	1.1	-0.63	0.31	0.041	-0.76	0.16	0	-0.21	0.03	0	0.59	0.75	0.4316	0.12	0.65	0.31	0.0326	-0.38	0.73	0.6029	1.91	0.31	0	1.14	0.8	0.1538
	HE	1.53	0.04	0	1.54	1.52	-0.49	0.3	0.0994	-0.03	0.11	0.7706	-0.18	0.03	0	0.72	0.45	0.1077	0.13	1.04	0.3	0.0004	0.5	0.43	0.2461	2.02	0.31	0	0.57	0.49	0.2445
	AC	1.01	0.04	0	0.41	1.6	-0.53	0.32	0.1016	1.44	0.11	0	-0.05	0.03	0.0686	0.04	0.34	0.9003	0.12	0.48	0.32	0.1293	1.43	0.32	0	1.54	0.33	0	-1.45	0.39	0.0002
	PO	0.57	0.04	0	0.2	0.95	-1.22	0.29	0	0.89	0.11	0	0.04	0.03	0.1989	0.31	0.31	0.3241	0.1	-0.65	0.29	0.0257	1.24	0.3	0	1.79	0.3	0	-0.54	0.37	0.1486
Functioning	SE	1.23	0.06	0	0.89	1.58	2.37	0.28	0	0.94	0.15	0	0.27	0.04	0	-0.41	0.49	0.4069	0.11	3.6	0.27	0	0.8	0.47	0.0877	-1.13	0.29	0.0001	-1.08	0.56	0.0528
	TR	0.61	0.05	0	0.43	0.79	1.39	0.29	0	0.54	0.15	0.0004	0.21	0.04	0	0.99	0.41	0.0162	0.08	2	0.29	0	1.74	0.38	0	-0.78	0.31	0.0107	0.65	0.49	0.1867
	CO	0.86	0.05	0	0.75	0.97	0.74	0.29	0.01	0.34	0.15	0.021	0.27	0.03	0	0.42	0.37	0.2551	0.07	1.6	0.28	0	1.03	0.34	0.0026	0.12	0.3	0.6958	0.35	0.46	0.4388
	BE	3.14	0.06	0	3.19	3.09	3.15	0.33	0	-0.16	0.18	0.3899	0.13	0.05	0.0056	1.26	0.5	0.0115	0.12	6.29	0.33	0	1.23	0.47	0.0089	-0.01	0.35	0.9689	1.55	0.6	0.0098
	UN	2.69	0.07	0	2.91	2.47	3.23	0.35	0	-0.83	0.23	0.0004	0.13	0.05	0.0088	-0.77	0.58	0.1851	0.11	5.92	0.34	0	-1.46	0.53	0.0062	-0.54	0.36	0.1358	0.2	0.71	0.7815
	SD	3.7	0.05	0	3.99	3.4	2.37	0.34	0	-1.17	0.18	0	0.09	0.04	0.0119	2.01	0.59	0.0006	0.18	6.07	0.34	0	0.92	0.56	0.1008	1.33	0.35	0.0002	3.27	0.66	0
	ST	2.04	0.04	0	2.29	1.8	-0.04	0.3	0.8916	-1.06	0.16	0	-0.19	0.03	0	1.05	0.73	0.1507	0.12	2	0.3	0	-0.2	0.71	0.7801	2.08	0.31	0	1.92	0.78	0.0143
	HE	2.02	0.04	0	2.16	1.89	-0.06	0.29	0.8255	-0.36	0.11	0.001	-0.03	0.03	0.2095	0.63	0.44	0.1543	0.11	1.96	0.29	0	0.23	0.43	0.5852	2.08	0.3	0	0.95	0.48	0.0486
	AC	2.35	0.04	0	1.72	2.97	0.09	0.31	0.7649	1.52	0.1	0	0.23	0.03	0	-0.21	0.33	0.5216	0.16	2.44	0.31	0	1.54	0.31	0	2.26	0.32	0	-1.49	0.38	0.0001
	PO	1.16	0.04	0	0.81	1.51	-1.14	0.29	0.0001	0.83	0.11	0	0.29	0.03	0	0.12	0.31	0.7086	0.08	0.02	0.29	0.9382	1.23	0.29	0	2.29	0.3	0	-0.42	0.37	0.2504
Vitality	SE	-0.22	0.06	0.0002	-0.5	0.07	1.91	0.28	0	0.78	0.15	0	-0.19	0.04	0	-0.36	0.5	0.471	0.08	1.69	0.28	0	0.23	0.48	0.6299	-2.12	0.3	0	-1.33	0.57	0.0197
	TR	-0.62	0.05	0	-0.67	-0.57	0.92	0.3	0.002	0.14	0.16	0.3778	-0.22	0.04	0	1.28	0.42	0.0022	0.06	0.3	0.29	0.3053	1.19	0.39	0.0022	-1.54	0.31	0	0.92	0.5	0.0669
	CO	-0.17	0.05	0.0003	-0.17	-0.17	0.94	0.29	0.0015	0.01	0.15	0.9716	-0.14	0.03	0	1.21	0.38	0.0014	0.06	0.77	0.29	0.0082	1.08	0.35	0.0022	-1.1	0.3	0.0003	1.07	0.46	0.0219
	BE	0.64	0.07	0	0.45	0.83	2.36	0.35	0	0.6	0.19	0.0018	-0.38	0.05	0	0.27	0.53	0.6134	0.07	3	0.35	0	0.48	0.5	0.33	-1.71	0.37	0	-0.71	0.63	0.2608
	UN	0.32	0.07	0	0.28	0.36	2.71	0.36	0	0.16	0.24	0.5012	-0.41	0.05	0	-0.42	0.6	0.4895	0.07	3.03	0.36	0	-0.66	0.56	0.232	-2.39	0.38	0	-0.99	0.74	0.1804
	SD	1.5	0.05	0	1.63	1.37	2.11	0.37	0	-0.51	0.19	0.0072	-0.29	0.04	0	2.51	0.63	0.0001	0.09	3.61	0.36	0	1.7	0.6	0.0048	-0.61	0.38	0.104	2.73	0.71	0.0001
	ST	1.34	0.04	0	1.48	1.2	-0.56	0.31	0.0703	-0.59	0.17	0.0004	-0.33	0.03	0	2.37	0.76	0.0018	0.09	0.78	0.31	0.0115	1.44	0.74	0.051	1.9	0.32	0	2.63	0.81	0.0012
	HE	1.32	0.04	0	1.45	1.2	-0.3	0.3	0.3165	-0.34	0.11	0.0028	-0.29	0.03	0	1.48	0.45	0.0011	0.09	1.02	0.3	0.0006	0.85	0.44	0.0529	1.62	0.31	0	1.53	0.5	0.0021
	AC	1.09	0.04	0	0.6	1.58	-0.47	0.32	0.1474	1.18	0.11	0	-0.14	0.03	0	0.77	0.34	0.0242	0.09	0.62	0.32	0.052	1.81	0.32	0	1.56	0.33	0	-0.56	0.39	0.1565
	PO	0.64	0.04	0	0.3	0.98	-1.03	0.29	0.0005	0.81	0.11	0	-0.02	0.03	0.4691	0.51	0.32	0.105	0.06	-0.39	0.29	0.1843	1.3	0.3	0	1.66	0.3	0	-0.32	0.38	0.3916
Community well-being	SE	-0.01	0.06	0.869	-0.19	0.17	-1.09	0.28	0.0001	0.49	0.15	0.0009	-0.09	0.04	0.0203	0.12	0.49	0.7979	0.2	-1.09	0.27	0.0001	0.53	0.46	0.2506	1.08	0.29	0.0002	-0.46	0.55	0.4113
	TR	0.56	0.05	0	0.38	0.75	-0.56	0.29	0.0541	0.54	0.15	0.0003	-0.1	0.04	0.0059	-1.56	0.4	0.0001	0.21	0	0.29	0.9975	-1.11	0.38	0.0031	1.13	0.3	0.0002	-2.2	0.48	0
	CO	0.35	0.04	0	0.23	0.46	-0.35	0.29	0.2223	0.36	0.15	0.0132	-0.07	0.03	0.027	-1.06	0.37	0.0039	0.22	0	0.28	0.9876	-0.77	0.34	0.0234	0.7	0.3	0.0191	-1.49	0.45	0.0009
	BE	1.42	0.07	0	1.5	1.33	-0.65	0.34	0.0605	-0.26	0.18	0.1511	0.05	0.05	0.2925	-2.14	0.51	0	0.21	0.77	0.34	0.0238	-2.36	0.48	0	2.07	0.36	0	-1.83	0.61	0.0026
	UN	1.24	0.07	0	1.1	1.38	-0.98	0.35	0.0059	0.54	0.23	0.0218	-0.11	0.05	0.0355	-1.42	0.58	0.0144	0.22	0.26	0.35	0.4498	-0.99	0.54	0.0648	2.22	0.37	0	-2.07	0.71	0.0038
	SD	0.34	0.05	0	0.37	0.31	-0.77	0.36	0.0339	-0.14	0.19	0.4674	-0.08	0.04	0.0274	0.84	0.62	0.1732	0.22	-0.43	0.36	0.2328	0.63	0.59	0.2911	1.11	0.37	0.003	0.9	0.7	0.2004
	ST	0.31	0.04	0	0.33	0.3	-0.26	0.31	0.3865	-0.07	0.16	0.6576	-0.12	0.03	0	-5.87	0.74	0	0.21	0.05	0.3	0.8733	-6.05	0.72	0	0.58	0.31	0.0641	-5.91	0.79	0
	HE	0.35	0.04	0	0.33	0.37	-1.75	0.3	0	0.06	0.11	0.6163	-0.12	0.03	0	-2.79	0.45	0	0.23	-1.4	0.3	0	-2.85	0.43	0	2.1	0.31	0	-2.96	0.49	0
	AC	0.16	0.04	0.0001	-0.16	0.48	-1.76	0.32	0	0.78	0.11	0	-0.13	0.03	0	-0.09	0.33	0.7871	0.2	-1.6	0.32	0	0.56	0.32	0.0793	1.92	0.33	0	-1	0.38	0.0096
	PO	-0.09	0.04	0.0361	-0.55	0.37	-1.89	0.29	0	1.09	0.11	0	-0.13	0.03	0.0001	0.27	0.31	0.3844	0.19	-1.98	0.29	0	1.23	0.29	0	1.8	0.3	0	-0.95	0.37	0.0092
Supportive Relationships	SE	0.79	0.06	0	0.36	1.22	1.57	0.28	0	1.18	0.15	0	0.1	0.04	0.0069	0.05	0.49	0.9166	0.15	2.36	0.27	0	1.33	0.47	0.0043	-0.78	0.29	0.008	-1.03	0.56	0.0641
	TR	0.37	0.05	0	0.13	0.61	0.67	0.29	0.0219	0.7	0.15	0	0.09	0.04	0.0121	1.04	0.41	0.0104	0.12	1.05	0.29	0.0003	1.84	0.38	0	-0.3	0.31	0.3195	0.43	0.49	0.3799
	CO	0.34	0.05	0	0.19	0.49	0.05	0.29	0.8574	0.46	0.15	0.0018	0.12	0.03	0.0001	0.67	0.37	0.0717	0.11	0.39	0.29	0.1693	1.25	0.34	0.0003	0.29	0.3	0.3346	0.33	0.45	0.4625
	BE	2.61	0.06	0	2.66	2.57	2.99	0.34	0	-0.15	0.18	0.4073	-0.12	0.05	0.0077	-0.9	0.5	0.073	0.15	5.61	0.33	0	-1.17	0.47	0.0133	-0.38	0.35	0.2818	-0.87	0.6	0.1452
	UN	1.84	0.07	0	2.21	1.47	2.61	0.35	0	-1.4	0.24	0	-0.02	0.05	0.6359	-0.33	0.58	0.5693	0.12	4.45	0.35	0	-1.75	0.54	0.0011	-0.77	0.37	0.0377	1.04	0.71	0.1444
	SD	1.73	0.05	0	2.05	1.41	2.99	0.36	0	-1.26	0.19	0	-0.05	0.04	0.1816	4.29	0.61	0	0.13	4.72	0.36	0	2.98	0.59	0	-1.26	0.37	0.0006	5.5	0.69	0
	ST	1	0.04	0	1.13	0.87	-0.44	0.31	0.1487	-0.55	0.16	0.0007	-0.09	0.03	0.0007	3.64	0.74	0	0.12	0.56	0.3	0.0654	3	0.73	0	1.45	0.31	0	4.11	0.8	0
	HE	1.33	0.04	0	1.41	1.25	0.26	0.3	0.3852	-0.22	0.11	0.0434	-0.05	0.03	0.1074	1.73	0.44	0.0001	0.12	1.59	0.29	0	1.46	0.43	0.0007	1.07	0.3	0.0004	1.91	0.49	0.0001
	AC	1.12	0.04	0	0.73	1.5	-0.71	0.32	0.0265	0.93	0.11	0	0.06	0.03	0.0288	1.36	0.33	0	0.14	0.41	0.32	0.1955	2.35	0.32	0	1.82	0.33	0	0.49	0.38	0.1985
	PO	0.35	0.04	0	0.05	0.64	-1.68	0.29	0	0.7	0.11	0	0.07	0.03	0.0375	1.12	0.31	0.0003	0.1	-1.33	0.29	0	1.89	0.29	0	2.03	0.3	0	0.49	0.37	0.1858
	Note. P: individual-level values, SSb: Simple slope analysis of individual-level values: Participants 1SD below average, SSa: Simple slope analysis of individual-level values: Participants 1SD above average, C: country-level values, PR: their interaction, P2/C2: their quadratic terms; SE: standard error, p: p-value, Rc2: conditional R.square; a1-a4: Response Surface Analysis coefficients; SE: Sec…
