# Supplementary material for: Well-being as a function of person-country fit in human values
Source: Nat Commun. 2020 Oct 13;11:5150. doi: 10.1038/s41467-020-18831-9 (PMC7554046; doi:10.1038/s41467-020-18831-9)
Supplement: Supplementary file 7 — Supplementary Data 3 [file 41467_2020_18831_MOESM7_ESM.xlsx]

## Sheet: Sheet1
		Detailed findings of individual-country-level fit: all coefficients of the polynomial regression and the response surface analysis (controlled for age and gender)
				Polynomial Regression Coefficients																Response Surface Coefficients
DV	IV	P	SE	p	SSb	SSa	C	SE	p	PC	SE	p	P2	SE	p	C2	SE	p	Rc2	a1	SE	p	a2	SE	p	a3	SE	p	a4	SE	p
Evaluative well-being	SE	0.22	0.05	0	0	0.43	-7.17	1.81	0.0006	0.64	0.14	0	0.01	0.03	0.8604	2.78	4.96	0.5808	0.19	-6.96	1.81	0.0008	3.42	4.96	0.4962	7.39	1.82	0.0004	2.14	4.96	0.6707
	TR	0.35	0.04	0	0.31	0.39	-6.37	2.43	0.0151	0.13	0.14	0.3521	0.04	0.03	0.1878	-8.47	9.52	0.3822	0.2	-6.02	2.43	0.0208	-8.3	9.52	0.3919	6.72	2.44	0.0109	-8.57	9.52	0.3772
	CO	0.4	0.04	0	0.37	0.43	-5.9	2.6	0.0326	0.1	0.14	0.4788	0.03	0.03	0.2173	-9.34	6.96	0.192	0.21	-5.5	2.6	0.0451	-9.21	6.95	0.1981	6.3	2.6	0.0235	-9.4	6.96	0.1894
	BE	1.27	0.06	0	1.24	1.29	3.95	3.89	0.3196	0.09	0.17	0.5817	-0.12	0.04	0.0017	-2.7	7.32	0.7154	0.22	5.22	3.89	0.1921	-2.73	7.32	0.7124	-2.69	3.89	0.4966	-2.92	7.32	0.6941
	UN	0.81	0.06	0	0.92	0.7	0.39	4.25	0.9278	-0.48	0.22	0.0279	-0.16	0.04	0.0004	-11.27	9.6	0.2518	0.21	1.2	4.25	0.7804	-11.91	9.6	0.2266	0.42	4.25	0.9222	-10.95	9.61	0.2659
	SD	1.23	0.05	0	1.65	0.81	6.59	3.45	0.0677	-1.79	0.17	0	-0.06	0.03	0.0661	-14.16	9.86	0.1637	0.23	7.82	3.45	0.0325	-16.01	9.86	0.1174	-5.37	3.45	0.1328	-12.43	9.86	0.2196
	ST	0.89	0.03	0	1.23	0.55	8.13	5.13	0.1261	-1.97	0.18	0	-0.13	0.02	0	-38.06	17.73	0.0421	0.22	9.02	5.13	0.0914	-40.16	17.73	0.0328	-7.24	5.13	0.171	-36.22	17.73	0.0522
	HE	1.16	0.04	0	1.49	0.83	4.06	2.14	0.0694	-0.93	0.1	0	-0.03	0.02	0.2332	-7.71	6.58	0.2523	0.23	5.22	2.14	0.0223	-8.67	6.57	0.1997	-2.91	2.14	0.1869	-6.81	6.58	0.3106
	AC	0.77	0.04	0	0.3	1.23	-6.23	1.72	0.0014	1.15	0.09	0	0.05	0.02	0.0372	-2.77	3.16	0.389	0.21	-5.47	1.72	0.0041	-1.57	3.16	0.6245	7	1.73	0.0005	-3.87	3.16	0.2327
	PO	0.28	0.04	0	-0.02	0.57	-9.05	1.5	0	0.75	0.1	0	0.02	0.03	0.457	-6.39	3.07	0.0479	0.19	-8.77	1.5	0	-5.62	3.07	0.0791	9.33	1.5	0	-7.12	3.07	0.0293
Emotional well-being	SE	0.3	0.05	0	-0.03	0.62	-5.06	1.3	0.0007	0.97	0.14	0	-0.01	0.03	0.6929	3.54	3.56	0.3286	0.12	-4.76	1.3	0.0012	4.5	3.55	0.217	5.35	1.3	0.0004	2.56	3.56	0.4796
	TR	0.22	0.05	0	0.23	0.22	-4.95	1.77	0.0101	-0.01	0.15	0.9318	-0.01	0.03	0.8435	-1.85	6.92	0.7917	0.12	-4.72	1.77	0.0134	-1.87	6.92	0.7896	5.17	1.77	0.0076	-1.84	6.93	0.7926
	CO	0.37	0.04	0	0.43	0.3	-3.49	1.96	0.088	-0.23	0.14	0.1093	0.03	0.03	0.3342	-4.03	5.25	0.4494	0.13	-3.12	1.96	0.1246	-4.24	5.24	0.4269	3.86	1.96	0.0611	-3.77	5.25	0.4793
	BE	1.21	0.06	0	1.11	1.31	0.68	2.79	0.8089	0.35	0.18	0.0478	-0.18	0.04	0	-5.67	5.25	0.2908	0.14	1.89	2.79	0.5037	-5.5	5.25	0.3048	0.53	2.79	0.8512	-6.21	5.26	0.2497
	UN	0.85	0.06	0	0.95	0.74	-0.94	3.01	0.757	-0.46	0.23	0.0463	-0.19	0.05	0	-10.12	6.8	0.1496	0.13	-0.1	3.01	0.9749	-10.77	6.8	0.1261	1.79	3.01	0.5582	-9.85	6.81	0.161
	SD	1.48	0.05	0	1.69	1.28	2.85	2.56	0.2757	-0.9	0.18	0	-0.14	0.03	0	-11.72	7.31	0.1221	0.15	4.34	2.56	0.1028	-12.76	7.31	0.0937	-1.37	2.56	0.5975	-10.97	7.32	0.1471
	ST	1.02	0.04	0	1.23	0.81	5.45	3.74	0.1586	-1.2	0.19	0	-0.19	0.02	0	-24.04	12.94	0.0755	0.14	6.46	3.74	0.097	-25.43	12.94	0.061	-4.43	3.74	0.2484	-23.03	12.94	0.0878
	HE	1.31	0.04	0	1.35	1.27	1.41	1.6	0.3859	-0.11	0.11	0.2947	-0.14	0.03	0	-6.43	4.92	0.2042	0.15	2.73	1.6	0.1015	-6.68	4.92	0.1873	-0.1	1.6	0.9495	-6.46	4.93	0.2022
	AC	0.75	0.04	0	0.11	1.38	-4.49	1.28	0.0017	1.58	0.09	0	0	0.03	0.9938	-2.17	2.34	0.3632	0.13	-3.75	1.28	0.0072	-0.59	2.33	0.8029	5.24	1.28	0.0004	-3.74	2.34	0.1232
	PO	0.25	0.04	0	-0.12	0.63	-5.83	1.21	0.0001	0.96	0.1	0	0.04	0.03	0.1994	-5.51	2.49	0.0368	0.12	-5.57	1.21	0.0001	-4.51	2.49	0.0825	6.08	1.22	0	-6.43	2.5	0.0166
Functioning	SE	1.49	0.05	0	1	1.98	-3.53	1.14	0.0049	1.48	0.14	0	0.3	0.03	0	2.38	3.12	0.4521	0.09	-2.05	1.14	0.0852	4.16	3.12	0.1939	5.02	1.14	0.0002	1.2	3.13	0.7054
	TR	0.96	0.05	0	0.84	1.09	-2.79	1.51	0.0767	0.43	0.15	0.0049	0.25	0.03	0	-0.14	5.91	0.9815	0.09	-1.83	1.51	0.2375	0.54	5.9	0.9273	3.76	1.51	0.0204	-0.32	5.91	0.9573
	CO	1.05	0.04	0	1	1.1	-2.91	1.52	0.0669	0.19	0.15	0.2034	0.3	0.03	0	-2.67	4.05	0.5167	0.09	-1.86	1.52	0.2319	-2.18	4.05	0.5958	3.96	1.52	0.0154	-2.55	4.06	0.5361
	BE	3.34	0.06	0	3.34	3.35	2.57	1.75	0.1556	0.01	0.18	0.9337	0.2	0.04	0	0.5	3.3	0.8815	0.14	5.91	1.75	0.0025	0.71	3.29	0.8314	0.78	1.75	0.6625	0.68	3.31	0.8392
	UN	2.9	0.06	0	3.05	2.75	0.59	2.15	0.7851	-0.64	0.23	0.005	0.14	0.05	0.0017	-4.39	4.85	0.3751	0.12	3.49	2.15	0.1172	-4.89	4.85	0.3238	2.31	2.15	0.2943	-3.6	4.87	0.4669
	SD	3.61	0.05	0	4.03	3.19	2.57	1.78	0.161	-1.79	0.17	0	0.08	0.03	0.0085	-2.17	5.08	0.6721	0.19	6.18	1.77	0.0019	-3.88	5.07	0.4519	1.04	1.78	0.5628	-0.3	5.08	0.9529
	ST	2.02	0.04	0	2.25	1.8	6.15	2.64	0.0286	-1.27	0.19	0	-0.21	0.02	0	-13.17	9.14	0.1625	0.13	8.18	2.64	0.0049	-14.64	9.14	0.1222	-4.13	2.64	0.1314	-12.11	9.15	0.1979
	HE	1.95	0.04	0	2.06	1.83	1.71	1.1	0.133	-0.31	0.11	0.0032	-0.04	0.03	0.0966	-2.23	3.37	0.5146	0.12	3.65	1.1	0.0028	-2.59	3.37	0.4507	0.24	1.1	0.8288	-1.96	3.38	0.5671
	AC	2.28	0.04	0	1.57	3	-3.57	1.12	0.0039	1.77	0.09	0	0.26	0.03	0	-1.21	2.05	0.5595	0.14	-1.28	1.12	0.2631	0.82	2.05	0.6924	5.85	1.12	0	-2.72	2.06	0.1979
	PO	0.94	0.04	0	0.56	1.32	-4.94	0.99	0	0.97	0.11	0	0.25	0.03	0	-3.89	2.03	0.0679	0.09	-4	0.99	0.0005	-2.67	2.03	0.2011	5.88	0.99	0	-4.61	2.04	0.0333
Vitality	SE	0.16	0.05	0.0019	-0.18	0.5	-2.29	1.2	0.0679	1.04	0.14	0	-0.11	0.03	0.0017	4.55	3.28	0.1776	0.11	-2.13	1.2	0.088	5.49	3.28	0.1068	2.45	1.2	0.0525	3.41	3.29	0.3104
	TR	-0.08	0.05	0.0674	-0.07	-0.1	-2.3	1.57	0.1562	-0.06	0.15	0.7179	-0.12	0.03	0.0001	-1.57	6.14	0.7998	0.11	-2.38	1.57	0.1423	-1.76	6.14	0.7775	2.22	1.57	0.1716	-1.64	6.15	0.7914
	CO	0.21	0.04	0	0.26	0.16	-2.94	1.58	0.0752	-0.17	0.15	0.2391	-0.04	0.03	0.1237	-1.91	4.22	0.6558	0.11	-2.73	1.58	0.097	-2.12	4.22	0.6196	3.15	1.58	0.058	-1.78	4.23	0.678
	BE	0.92	0.06	0	0.82	1.02	1.67	2.33	0.4805	0.35	0.18	0.0503	-0.23	0.04	0	-0.49	4.38	0.9112	0.12	2.59	2.33	0.2769	-0.37	4.38	0.9326	-0.75	2.33	0.7512	-1.08	4.4	0.8086
	UN	0.69	0.06	0	0.65	0.74	1.08	2.54	0.6732	0.19	0.23	0.4167	-0.32	0.05	0	-1.13	5.73	0.8456	0.11	1.78	2.54	0.4903	-1.26	5.72	0.828	-0.39	2.54	0.8794	-1.64	5.74	0.7783
	SD	1.31	0.05	0	1.47	1.15	2.87	2.23	0.2099	-0.69	0.18	0.0001	-0.22	0.03	0	0.48	6.36	0.9403	0.13	4.17	2.22	0.0729	-0.42	6.36	0.9477	-1.56	2.23	0.49	0.95	6.37	0.8822
	ST	0.92	0.04	0	1.09	0.75	3.92	3.07	0.2132	-0.97	0.19	0	-0.3	0.02	0	-18.41	10.61	0.0954	0.12	4.84	3.07	0.1276	-19.68	10.61	0.0759	-3	3.07	0.3371	-17.74	10.61	0.1077
	HE	0.94	0.04	0	1.01	0.87	0.49	1.34	0.717	-0.21	0.11	0.0519	-0.25	0.03	0	-4.62	4.11	0.2723	0.12	1.43	1.34	0.2954	-5.08	4.11	0.2291	0.45	1.34	0.7402	-4.66	4.12	0.2691
	AC	0.68	0.04	0	0.14	1.23	-2.73	1.14	0.0251	1.36	0.1	0	-0.08	0.03	0.0016	-1.64	2.09	0.4404	0.12	-2.04	1.14	0.0856	-0.37	2.09	0.862	3.41	1.14	0.0065	-3.08	2.1	0.1551
	PO	0.24	0.04	0	-0.11	0.59	-3.67	1.15	0.0038	0.89	0.11	0	-0.02	0.03	0.5827	-4.05	2.35	0.0985	0.11	-3.44	1.15	0.0063	-3.17	2.35	0.1904	3.91	1.15	0.0023	-4.96	2.36	0.0465
Community well-being	SE	-0.1	0.05	0.0456	-0.28	0.07	-8.19	1.29	0	0.53	0.14	0.0001	-0.12	0.03	0.0004	3.29	3.54	0.3623	0.14	-8.29	1.29	0	3.7	3.54	0.3054	8.09	1.3	0	2.63	3.55	0.4648
	TR	0.48	0.04	0	0.42	0.54	-9.54	1.71	0	0.2	0.15	0.1857	-0.11	0.03	0.0005	-3.23	6.68	0.6337	0.14	-9.06	1.71	0	-3.14	6.68	0.6429	10.02	1.71	0	-3.53	6.69	0.602
	CO	0.3	0.04	0	0.19	0.4	-7.18	2.28	0.0044	0.37	0.14	0.0095	-0.1	0.03	0.0003	-4.68	6.1	0.4503	0.16	-6.88	2.28	0.006	-4.41	6.1	0.4763	7.48	2.28	0.0032	-5.16	6.11	0.4068
	BE	1.4	0.06	0	1.51	1.3	1.14	3.79	0.7657	-0.37	0.18	0.0364	0.02	0.04	0.6673	-2.5	7.14	0.7289	0.18	2.54	3.79	0.5086	-2.85	7.13	0.6928	0.26	3.79	0.9463	-2.12	7.14	0.7694
	UN	1.13	0.06	0	1.07	1.19	-4.6	3.94	0.2548	0.26	0.23	0.2486	-0.15	0.05	0.001	-14.61	8.89	0.1134	0.17	-3.47	3.94	0.3875	-14.5	8.89	0.116	5.72	3.94	0.1592	-15.03	8.9	0.1044
	SD	0.37	0.05	0	0.48	0.26	1.8	3.66	0.6285	-0.46	0.18	0.0091	-0.16	0.03	0	-12.39	10.47	0.2483	0.17	2.16	3.66	0.5603	-13.01	10.47	0.226	-1.43	3.66	0.7002	-12.09	10.48	0.26
	ST	0.5	0.04	0	0.54	0.46	6.93	5.01	0.1797	-0.22	0.19	0.2536	-0.15	0.02	0	-26.3	17.33	0.1421	0.17	7.43	5.01	0.1512	-26.67	17.33	0.1368	-6.43	5.01	0.2121	-26.24	17.33	0.1432
	HE	0.5	0.04	0	0.53	0.48	3.82	2.05	0.0748	-0.07	0.11	0.5067	-0.13	0.03	0	-5.43	6.31	0.3982	0.17	4.33	2.05	0.0457	-5.63	6.31	0.3812	-3.32	2.05	0.1188	-5.49	6.32	0.3933
	AC	0.28	0.04	0	-0.03	0.58	-6.48	1.48	0.0002	0.75	0.09	0	-0.14	0.03	0	0.75	2.71	0.7835	0.15	-6.21	1.48	0.0003	1.36	2.71	0.6192	6.76	1.48	0.0001	-0.15	2.72	0.9579
	PO	0.02	0.04	0.64	-0.43	0.47	-7.46	1.57	0.0001	1.14	0.1	0	-0.13	0.03	0	-3.26	3.21	0.3201	0.16	-7.45	1.56	0.0001	-2.25	3.21	0.49	7.48	1.57	0.0001	-4.53	3.21	0.1713
Supportive Relationships	SE	1.01	0.05	0	0.44	1.58	-4.98	1.4	0.0016	1.73	0.14	0	0.14	0.03	0	6.49	3.83	0.1032	0.13	-3.97	1.4	0.0092	8.36	3.83	0.0391	5.98	1.41	0.0003	4.91	3.84	0.2133
	TR	0.7	0.04	0	0.53	0.88	-4.26	2.03	0.047	0.59	0.15	0.0001	0.14	0.03	0	-0.3	7.95	0.9697	0.13	-3.56	2.03	0.0931	0.43	7.95	0.9571	4.96	2.04	0.0226	-0.76	7.95	0.9251
	CO	0.58	0.04	0	0.42	0.74	-3.96	2.07	0.0683	0.57	0.14	0.0001	0.18	0.03	0	-2.13	5.54	0.7045	0.13	-3.38	2.07	0.1163	-1.38	5.54	0.8057	4.54	2.08	0.0388	-2.52	5.55	0.654
	BE	2.73	0.06	0	2.79	2.66	5.48	2.46	0.0353	-0.22	0.17	0.2081	-0.07	0.04	0.0665	2.13	4.62	0.6482	0.17	8.2	2.45	0.0027	1.84	4.62	0.6931	-2.75	2.46	0.2736	2.28	4.63	0.627
	UN	2.02	0.06	0	2.35	1.69	1.75	3.04	0.5716	-1.41	0.23	0	-0.04	0.05	0.4071	-6.48	6.87	0.3555	0.15	3.77	3.04	0.2279	-7.92	6.87	0.2603	0.27	3.05	0.929	-5.1	6.88	0.4656
	SD	1.63	0.05	0	1.95	1.31	5.75	2.62	0.0382	-1.38	0.18	0	-0.04	0.03	0.2451	-4.23	7.5	0.5779	0.15	7.38	2.62	0.0096	-5.64	7.49	0.4589	-4.12	2.62	0.1292	-2.89	7.5	0.7034
	ST	0.83	0.04	0	0.93	0.72	7.98	3.82	0.0476	-0.6	0.19	0.0019	-0.1	0.02	0.0001	-25.97	13.22	0.061	0.13	8.81	3.82	0.0302	-26.67	13.21	0.0549	-7.15	3.82	0.0736	-25.47	13.22	0.066
	HE	1.21	0.04	0	1.23	1.19	3.88	1.52	0.0177	-0.06	0.11	0.5875	-0.03	0.03	0.2368	-3.53	4.68	0.4585	0.14	5.09	1.52	0.0027	-3.62	4.68	0.4476	-2.67	1.52	0.0925	-3.5	4.69	0.4624
	AC	0.97	0.04	0	0.5	1.44	-3.99	1.47	0.0122	1.16	0.09	0	0.09	0.03	0.0007	-0.07	2.69	0.9803	0.14	-3.02	1.47	0.0512	1.19	2.69	0.6635	4.96	1.47	0.0026	-1.14	2.7	0.6754
	PO	0.21	0.04	0	-0.08	0.51	-6.2	1.29	0.0001	0.75	0.1	0	0.05	0.03	0.1022	-4.31	2.65	0.1168	0.12	-5.98	1.29	0.0001	-3.51	2.65	0.1973	6.41	1.29	0	-5.01	2.65	0.0711
	Note. P: individual-level values, SSb: Simple slope analysis of individual-level values: Participants 1SD below average, SSa: Simple slope analysis of individual-level values: Participants 1SD above average, C: country-level values, PR: their interaction, P2/C2: their quadratic terms; SE: standard error, p: p-value, Rc2: conditional R.square; a1-a4: Response Surface Analysis coefficients; SE: Sec…
