# Supplementary material for: Well-being as a function of person-country fit in human values
Source: Nat Commun. 2020 Oct 13;11:5150. doi: 10.1038/s41467-020-18831-9 (PMC7554046; doi:10.1038/s41467-020-18831-9)
Supplement: Supplementary file 8 — Supplementary Data 4 [file 41467_2020_18831_MOESM8_ESM.xlsx]

## Sheet: Sheet1
		Detailed findings of individual-region-level fit: all coefficients of the polynomial regression and the response surface analysis (controlled for age and gender)
				Polynomial Regression Coefficients																Response Surface Coefficients
DV	IV	P	SE	p	SSb	SSa	R	SE	p	PR	SE	p	P2	SE	p	R2	SE	p	Rc2	a1	SE	p	a2	SE	p	a3	SE	p	a4	SE	p
Evaluative well-being	SE	0.22	0.05	0	0.07	0.36	-5.82	0.75	0	0.39	0.14	0.0053	0.02	0.04	0.6157	2.38	1.48	0.1112	0.19	-5.61	0.75	0	2.79	1.48	0.0611	6.04	0.75	0	2	1.51	0.1859
	TR	0.37	0.05	0	0.28	0.46	-3.4	0.94	0.0004	0.26	0.14	0.0729	0.05	0.03	0.1005	-1.1	1.64	0.5019	0.19	-3.04	0.94	0.0015	-0.79	1.63	0.6283	3.77	0.95	0.0001	-1.3	1.66	0.4329
	CO	0.44	0.04	0	0.45	0.42	-2	0.94	0.0336	-0.05	0.14	0.7315	0.05	0.03	0.118	-1.98	1.45	0.1739	0.19	-1.56	0.93	0.096	-1.98	1.45	0.1722	2.44	0.94	0.01	-1.89	1.47	0.2014
	BE	1.24	0.06	0	1.29	1.19	3.13	0.93	0.001	-0.15	0.17	0.3744	-0.1	0.04	0.0235	-3.72	1.69	0.0288	0.21	4.37	0.93	0	-3.98	1.68	0.0192	-1.89	0.94	0.046	-3.67	1.72	0.0342
	UN	0.86	0.06	0	0.95	0.77	2.48	1.06	0.0207	-0.35	0.22	0.1123	-0.12	0.05	0.0142	-5.34	1.89	0.0053	0.2	3.34	1.06	0.0019	-5.82	1.88	0.0023	-1.62	1.07	0.1309	-5.11	1.93	0.009
	SD	1.23	0.05	0	1.57	0.88	5.74	1.05	0	-1.35	0.17	0	-0.02	0.04	0.4797	-5.13	2.24	0.0229	0.2	6.97	1.05	0	-6.51	2.23	0.004	-4.51	1.05	0	-3.8	2.26	0.0939
	ST	0.85	0.04	0	1.16	0.53	4.67	1.22	0.0002	-1.36	0.15	0	-0.13	0.02	0	-11.6	3.24	0.0004	0.2	5.51	1.22	0	-13.09	3.24	0.0001	-3.82	1.22	0.0021	-10.37	3.25	0.0017
	HE	1.13	0.04	0	1.42	0.84	2.74	0.73	0.0002	-0.77	0.1	0	-0.05	0.03	0.0764	-1.12	1.62	0.4885	0.21	3.88	0.73	0	-1.94	1.62	0.2308	-1.61	0.73	0.0293	-0.4	1.63	0.8075
	AC	0.73	0.04	0	0.36	1.1	-4.89	0.75	0	0.89	0.1	0	0.05	0.03	0.0775	-0.76	0.94	0.42	0.19	-4.16	0.75	0	0.18	0.94	0.8488	5.62	0.75	0	-1.6	0.96	0.0959
	PO	0.26	0.04	0	-0.04	0.56	-6.02	0.61	0	0.71	0.1	0	0.03	0.03	0.2829	-1.14	0.91	0.2116	0.19	-5.76	0.61	0	-0.4	0.91	0.6568	6.28	0.62	0	-1.82	0.93	0.0525
Emotional well-being	SE	0.26	0.06	0	-0.02	0.53	-3.78	0.58	0	0.75	0.15	0	-0.02	0.04	0.6028	1.16	1.16	0.3207	0.12	-3.52	0.58	0	1.89	1.16	0.1032	4.04	0.59	0	0.39	1.19	0.7467
	TR	0.19	0.05	0.0001	0.13	0.25	-2.71	0.71	0.0002	0.19	0.15	0.2174	-0.01	0.04	0.8254	-0.15	1.23	0.9055	0.12	-2.52	0.7	0.0004	0.03	1.22	0.979	2.9	0.71	0.0001	-0.34	1.26	0.7872
	CO	0.38	0.05	0	0.39	0.37	-1.06	0.71	0.1339	-0.04	0.15	0.7982	0.01	0.03	0.774	-1.23	1.1	0.2678	0.12	-0.68	0.71	0.3354	-1.26	1.1	0.2534	1.45	0.71	0.0435	-1.18	1.13	0.2992
	BE	1.15	0.07	0	0.98	1.31	1.09	0.71	0.1257	0.52	0.18	0.0049	-0.23	0.05	0	-4.45	1.29	0.0007	0.13	2.24	0.71	0.0019	-4.17	1.28	0.0014	0.05	0.72	0.9411	-5.21	1.33	0.0001
	UN	0.82	0.07	0	0.85	0.79	0.97	0.8	0.2278	-0.12	0.24	0.6162	-0.22	0.05	0	-4.82	1.43	0.0009	0.12	1.78	0.8	0.0266	-5.16	1.42	0.0004	-0.15	0.81	0.8522	-4.93	1.49	0.0012
	SD	1.48	0.05	0	1.53	1.43	2.53	0.83	0.0026	-0.21	0.18	0.2543	-0.17	0.04	0	-4.89	1.77	0.0062	0.14	4.01	0.83	0	-5.27	1.76	0.0031	-1.05	0.83	0.2085	-4.85	1.79	0.0077
	ST	1.01	0.04	0	1.16	0.85	1.77	0.95	0.0632	-0.66	0.16	0	-0.2	0.03	0	-7.27	2.53	0.0044	0.13	2.78	0.95	0.0038	-8.13	2.52	0.0015	-0.77	0.95	0.4217	-6.81	2.54	0.0081
	HE	1.31	0.04	0	1.3	1.31	0.3	0.57	0.6048	0.01	0.11	0.9192	-0.17	0.03	0	-2.02	1.27	0.1141	0.14	1.6	0.57	0.0057	-2.18	1.27	0.0879	1.01	0.58	0.0831	-2.2	1.29	0.0894
	AC	0.7	0.04	0	0.1	1.31	-3.4	0.57	0	1.47	0.11	0	-0.04	0.03	0.1873	-1.38	0.73	0.0592	0.13	-2.7	0.57	0	0.05	0.72	0.9392	4.11	0.58	0	-2.89	0.75	0.0002
	PO	0.27	0.04	0	-0.14	0.68	-3.87	0.49	0	0.97	0.11	0	0.05	0.03	0.1337	-1.58	0.73	0.0328	0.12	-3.6	0.49	0	-0.56	0.73	0.4412	4.13	0.5	0	-2.5	0.76	0.0012
Functioning	SE	1.42	0.06	0	1.07	1.78	-2.19	0.55	0.0001	0.97	0.15	0	0.31	0.04	0	2.47	1.11	0.0264	0.11	-0.76	0.55	0.1678	3.76	1.1	0.0008	3.61	0.56	0	1.81	1.14	0.1133
	TR	0.93	0.05	0	0.74	1.11	-1.02	0.65	0.119	0.55	0.15	0.0003	0.26	0.04	0	1.03	1.14	0.3686	0.1	-0.09	0.65	0.8859	1.83	1.13	0.1066	1.95	0.66	0.0035	0.73	1.17	0.531
	CO	1.07	0.05	0	0.96	1.17	-1.2	0.63	0.059	0.32	0.15	0.0265	0.3	0.03	0	0.62	0.99	0.5296	0.11	-0.14	0.63	0.8307	1.24	0.98	0.2071	2.27	0.64	0.0005	0.6	1.02	0.5612
	BE	3.27	0.06	0	3.35	3.19	2.83	0.49	0	-0.25	0.18	0.1685	0.2	0.05	0	0.19	0.9	0.8312	0.15	6.1	0.49	0	0.15	0.88	0.8688	0.44	0.5	0.3811	0.64	0.96	0.5028
	UN	2.88	0.06	0	3.09	2.68	2.75	0.61	0	-0.79	0.23	0.0007	0.19	0.05	0.0001	-0.94	1.11	0.3963	0.14	5.63	0.61	0	-1.54	1.09	0.1596	0.14	0.62	0.8274	0.04	1.18	0.9749
	SD	3.61	0.05	0	3.89	3.33	3.2	0.64	0	-1.11	0.18	0	0.11	0.04	0.0029	0.54	1.37	0.6908	0.2	6.81	0.64	0	-0.46	1.36	0.737	0.4	0.64	0.5304	1.76	1.4	0.2119
	ST	1.98	0.04	0	2.21	1.74	3.08	0.8	0.0002	-1.02	0.16	0	-0.2	0.03	0	-3.3	2.14	0.1247	0.15	5.06	0.8	0	-4.52	2.13	0.0355	-1.11	0.8	0.1712	-2.47	2.15	0.253
	HE	1.91	0.04	0	2.03	1.79	1.32	0.48	0.0061	-0.32	0.11	0.0034	-0.05	0.03	0.0906	0.78	1.06	0.4633	0.14	3.23	0.47	0	0.41	1.05	0.696	0.59	0.48	0.2196	1.05	1.07	0.331
	AC	2.23	0.04	0	1.6	2.86	-2.61	0.55	0	1.53	0.1	0	0.23	0.03	0	-0.35	0.69	0.6125	0.16	-0.38	0.55	0.4856	1.41	0.69	0.0416	4.85	0.55	0	-1.65	0.72	0.0228
	PO	0.97	0.04	0	0.6	1.33	-3.67	0.47	0	0.87	0.11	0	0.29	0.03	0	-0.28	0.7	0.6861	0.11	-2.7	0.46	0	0.87	0.69	0.2076	4.64	0.47	0	-0.87	0.73	0.2342
Vitality	SE	0.09	0.06	0.1047	-0.2	0.39	-2.31	0.5	0	0.82	0.15	0	-0.11	0.04	0.0036	1.4	1.01	0.1655	0.11	-2.22	0.5	0	2.11	1	0.0358	2.4	0.51	0	0.48	1.04	0.648
	TR	-0.15	0.05	0.0025	-0.2	-0.1	-1.69	0.6	0.0052	0.14	0.15	0.3679	-0.14	0.04	0.0001	1	1.05	0.3431	0.11	-1.84	0.6	0.0024	0.99	1.04	0.3419	1.54	0.6	0.0117	0.71	1.08	0.51
	CO	0.16	0.05	0.0007	0.17	0.14	-1.5	0.58	0.011	-0.03	0.15	0.8188	-0.09	0.03	0.0077	1.4	0.92	0.1279	0.11	-1.35	0.58	0.0222	1.28	0.91	0.1587	1.66	0.59	0.0056	1.35	0.95	0.1585
	BE	0.82	0.07	0	0.68	0.95	0.91	0.63	0.1472	0.42	0.19	0.0234	-0.26	0.05	0	-1.27	1.14	0.2672	0.12	1.73	0.62	0.0063	-1.11	1.13	0.3273	-0.1	0.64	0.8813	-1.95	1.19	0.1026
	UN	0.61	0.07	0	0.55	0.67	1.17	0.69	0.0938	0.24	0.24	0.3108	-0.33	0.05	0	-0.46	1.25	0.7114	0.12	1.78	0.69	0.0109	-0.55	1.23	0.6538	-0.56	0.7	0.4289	-1.03	1.32	0.4338
	SD	1.27	0.05	0	1.36	1.17	1.58	0.74	0.0346	-0.37	0.19	0.0474	-0.23	0.04	0	0.6	1.59	0.7045	0.13	2.85	0.74	0.0002	0	1.58	0.9985	-0.31	0.75	0.6787	0.74	1.62	0.6468
	ST	0.89	0.04	0	0.99	0.79	0.94	0.81	0.2463	-0.43	0.16	0.0077	-0.31	0.03	0	-2.64	2.16	0.2216	0.12	1.83	0.81	0.0249	-3.39	2.15	0.1166	-0.05	0.81	0.9483	-2.52	2.17	0.2478
	HE	0.91	0.04	0	1	0.82	-0.08	0.49	0.8691	-0.24	0.11	0.0274	-0.28	0.03	0	0.32	1.09	0.7724	0.13	0.83	0.49	0.0913	-0.2	1.09	0.851	0.99	0.5	0.0469	0.28	1.11	0.7977
	AC	0.64	0.04	0	0.14	1.13	-2.41	0.5	0	1.21	0.11	0	-0.12	0.03	0	-0.39	0.63	0.5349	0.12	-1.77	0.49	0.0005	0.69	0.62	0.2648	3.04	0.5	0	-1.72	0.66	0.0099
	PO	0.23	0.04	0	-0.16	0.61	-2.58	0.44	0	0.91	0.11	0	-0.02	0.03	0.5561	-0.62	0.65	0.3419	0.11	-2.35	0.43	0	0.27	0.65	0.6788	2.8	0.44	0	-1.55	0.68	0.0244
Community well-being	SE	-0.09	0.06	0.1226	-0.26	0.09	-6.21	0.64	0	0.47	0.15	0.0013	-0.1	0.04	0.0089	2.32	1.28	0.0707	0.15	-6.3	0.64	0	2.7	1.27	0.0348	6.12	0.65	0	1.75	1.3	0.181
	TR	0.46	0.05	0	0.28	0.63	-5.87	0.79	0	0.52	0.15	0.0005	-0.1	0.03	0.004	0.02	1.37	0.9902	0.15	-5.41	0.79	0	0.43	1.37	0.7518	6.33	0.79	0	-0.6	1.4	0.6691
	CO	0.27	0.04	0	0.15	0.39	-3.64	0.82	0	0.36	0.14	0.0111	-0.08	0.03	0.0088	-2.46	1.28	0.055	0.15	-3.37	0.82	0.0001	-2.18	1.27	0.0872	3.9	0.82	0	-2.91	1.3	0.0266
	BE	1.39	0.06	0	1.46	1.33	0.28	0.94	0.7664	-0.21	0.18	0.2545	0.02	0.05	0.6087	-2.73	1.71	0.1109	0.16	1.67	0.94	0.0768	-2.92	1.7	0.0877	1.11	0.95	0.2415	-2.5	1.74	0.1513
	UN	1.19	0.06	0	1.06	1.31	-1.79	1.03	0.0857	0.47	0.23	0.0419	-0.1	0.05	0.0476	-5.25	1.85	0.005	0.16	-0.6	1.03	0.5627	-4.88	1.83	0.0085	2.97	1.04	0.0047	-5.82	1.89	0.0024
	SD	0.42	0.05	0	0.47	0.37	1.85	1.13	0.1053	-0.19	0.18	0.3082	-0.1	0.04	0.0054	-1.9	2.42	0.4323	0.15	2.27	1.13	0.0469	-2.19	2.41	0.3644	-1.43	1.14	0.2121	-1.82	2.44	0.4569
	ST	0.54	0.04	0	0.57	0.51	2.52	1.16	0.0304	-0.13	0.16	0.4247	-0.13	0.03	0	-12.81	3.07	0	0.15	3.06	1.16	0.0088	-13.07	3.07	0	-1.98	1.16	0.0888	-12.82	3.09	0.0001
	HE	0.55	0.04	0	0.54	0.56	1.68	0.69	0.0163	0.03	0.11	0.7782	-0.13	0.03	0	-3.69	1.54	0.0177	0.15	2.23	0.69	0.0015	-3.79	1.54	0.0147	-1.14	0.7	0.1057	-3.85	1.55	0.0142
	AC	0.33	0.04	0	0.02	0.64	-4.86	0.67	0	0.75	0.1	0	-0.13	0.03	0	-0.17	0.84	0.8443	0.15	-4.53	0.67	0	0.46	0.84	0.5872	5.19	0.67	0	-1.05	0.87	0.2265
	PO	0.03	0.04	0.5465	-0.41	0.46	-4.63	0.6	0	1.04	0.11	0	-0.12	0.03	0.0002	-1.01	0.89	0.2615	0.15	-4.6	0.6	0	-0.09	0.89	0.9232	4.66	0.61	0	-2.17	0.92	0.019
Supportive Relationships	SE	0.91	0.06	0	0.46	1.35	-4.01	0.7	0	1.22	0.15	0	0.13	0.04	0.0004	2.58	1.4	0.0666	0.15	-3.1	0.7	0	3.93	1.39	0.0053	4.92	0.71	0	1.49	1.42	0.2957
	TR	0.63	0.05	0	0.38	0.89	-2.34	0.85	0.0065	0.75	0.15	0	0.12	0.04	0.0009	0.59	1.48	0.6898	0.15	-1.71	0.85	0.0456	1.45	1.47	0.3244	2.98	0.85	0.0006	-0.04	1.5	0.9792
	CO	0.54	0.05	0	0.4	0.68	-2.22	0.82	0.0076	0.43	0.14	0.0027	0.14	0.03	0	0.75	1.28	0.5566	0.14	-1.68	0.82	0.042	1.33	1.27	0.2976	2.76	0.83	0.001	0.46	1.31	0.7244
	BE	2.62	0.06	0	2.7	2.54	3.76	0.7	0	-0.25	0.18	0.1656	-0.08	0.05	0.0851	-1.9	1.27	0.1387	0.18	6.38	0.7	0	-2.22	1.26	0.0805	-1.14	0.71	0.1097	-1.72	1.31	0.1915
	UN	1.95	0.06	0	2.29	1.6	3.53	0.86	0.0001	-1.33	0.23	0	0.01	0.05	0.8831	-2.61	1.54	0.0931	0.16	5.48	0.86	0	-3.93	1.53	0.0111	-1.59	0.87	0.0698	-1.27	1.6	0.4268
	SD	1.62	0.05	0	1.92	1.32	5.8	0.91	0	-1.17	0.18	0	-0.04	0.04	0.2735	0.38	1.95	0.8462	0.16	7.42	0.91	0	-0.83	1.94	0.6693	-4.18	0.92	0	1.51	1.97	0.4464
	ST	0.82	0.04	0	0.93	0.7	3.51	1.1	0.0017	-0.48	0.16	0.0028	-0.09	0.03	0.0004	-6.65	2.93	0.0246	0.15	4.33	1.1	0.0001	-7.23	2.93	0.0146	-2.69	1.11	0.0158	-6.26	2.95	0.0351
	HE	1.17	0.04	0	1.23	1.11	2.92	0.62	0	-0.16	0.11	0.1551	-0.06	0.03	0.0202	0.81	1.39	0.5604	0.16	4.09	0.62	0	0.59	1.38	0.6707	-1.75	0.63	0.006	0.9	1.4	0.5216
	AC	0.93	0.04	0	0.54	1.32	-3.02	0.7	0	0.94	0.11	0	0.06	0.03	0.0521	0.46	0.88	0.6029	0.15	-2.09	0.7	0.0033	1.46	0.88	0.0985	3.95	0.71	0	-0.43	0.9	0.6377
	PO	0.18	0.04	0	-0.12	0.48	-4.9	0.56	0	0.71	0.11	0	0.06	0.03	0.0481	-0.03	0.83	0.9688	0.14	-4.72	0.56	0	0.74	0.83	0.3709	5.07	0.56	0	-0.68	0.86	0.4279
	Note. P: individual-level values, SSb: Simple slope analysis of individual-level values: Participants 1SD below average, SSa: Simple slope analysis of individual-level values: Participants 1SD above average, R: regional-level values, PR: their interaction, P2/R2: their quadratic terms; SE: standard error, p: p-value, Rc2: conditional R.square; a1-a4: Response Surface Analysis coefficients; SE: Se…
