# Supplementary material for: Well-being as a function of person-country fit in human values
Source: Nat Commun. 2020 Oct 13;11:5150. doi: 10.1038/s41467-020-18831-9 (PMC7554046; doi:10.1038/s41467-020-18831-9)
Supplement: Supplementary file 9 — Supplementary Data 5 [file 41467_2020_18831_MOESM9_ESM.xlsx]

## Sheet: Sheet1
		Multi-level polynomial regressions with controlling for HDI
		Polynomial Regression Coefficients															HDI
DV	IV	P	SE	p	C	SE	p	PC	SE	p	P2	SE	p	C2	SE	p	B	SE	p	Rc2
Evaluative well-being	SE	0.12	0.05	0.0153	-1.97	1.41	0.1733	0.64	0.14	0	-0.02	0.03	0.453	2.22	3.25	0.5015	54.21	9	0	0.18
	TR	0.12	0.04	0.003	-1.47	1.65	0.3821	0.1	0.15	0.5046	0.01	0.03	0.7877	4.3	6.09	0.4865	60.14	9.24	0	0.18
	CO	0.23	0.04	0	0.67	1.72	0.7007	0.12	0.14	0.3921	0.01	0.03	0.6462	0.51	4.26	0.9047	63.66	9.15	0	0.18
	BE	1.27	0.06	0	2.4	2.06	0.2548	0.15	0.17	0.3842	-0.14	0.04	0.0002	1.65	3.92	0.6769	57.9	7.59	0	0.19
	UN	0.73	0.06	0	-0.2	2.3	0.9322	-0.57	0.22	0.01	-0.17	0.04	0.0001	-5.32	5.25	0.3211	58.99	7.67	0	0.18
	SD	1.32	0.05	0	1.75	2.17	0.426	-1.85	0.17	0	-0.07	0.03	0.0266	-3.14	6.21	0.6178	53.77	8.4	0	0.2
	ST	1.02	0.03	0	3.97	2.85	0.1756	-1.99	0.18	0	-0.14	0.02	0	-4.16	11.31	0.7164	57.35	8.27	0	0.2
	HE	1.27	0.03	0	0.87	1.33	0.5199	-0.95	0.1	0	-0.03	0.02	0.2574	1.16	4.06	0.7774	56.71	8.4	0	0.21
	AC	0.92	0.04	0	-1.88	1.23	0.1402	1.15	0.09	0	0.05	0.02	0.039	0.52	2.03	0.8012	59.32	9.21	0	0.19
	PO	0.41	0.04	0	-0.73	1.57	0.6458	0.73	0.1	0	0.03	0.03	0.2636	2.21	2.68	0.4186	62.69	11.27	0	0.18
Emotional well-being	SE	0.05	0.05	0.3272	-1.42	0.93	0.1412	0.96	0.14	0	-0.08	0.03	0.0225	3.07	2.16	0.1678	39.52	5.97	0	0.09
	TR	-0.14	0.04	0.0013	-1.31	1.1	0.2443	-0.04	0.15	0.7995	-0.07	0.03	0.0438	6.76	4.04	0.1073	45	6.12	0	0.09
	CO	0.14	0.04	0.0006	1.24	1.17	0.2993	-0.24	0.15	0.102	-0.02	0.03	0.5662	2.69	2.89	0.3618	49.29	6.2	0	0.09
	BE	1.03	0.06	0	-0.54	1.47	0.7172	0.43	0.18	0.0155	-0.27	0.04	0	-3.1	2.79	0.2777	42.32	5.41	0	0.1
	UN	0.61	0.06	0	-1.26	1.55	0.4237	-0.58	0.23	0.0124	-0.24	0.05	0	-6.08	3.53	0.0977	43.06	5.15	0	0.09
	SD	1.64	0.05	0	-1.28	1.58	0.4264	-1.01	0.18	0	-0.19	0.03	0	-3.06	4.53	0.5051	41.92	6.13	0	0.12
	ST	1.3	0.03	0	1.34	2.04	0.5159	-1.29	0.19	0	-0.21	0.02	0	0.63	8.11	0.9391	43.31	5.93	0	0.12
	HE	1.54	0.04	0	-1.26	0.98	0.2115	-0.14	0.11	0.19	-0.17	0.03	0	-0.07	2.99	0.9827	43.52	6.18	0	0.13
	AC	1.05	0.04	0	-1.82	0.85	0.0428	1.56	0.1	0	-0.02	0.03	0.3852	-0.03	1.41	0.9845	43.56	6.35	0	0.11
	PO	0.56	0.04	0	-0.7	1.12	0.539	0.86	0.11	0	0.04	0.03	0.1561	0.1	1.92	0.9569	45.45	8.06	0	0.09
Functioning	SE	1.29	0.05	0	-0.8	1.15	0.4918	1.47	0.14	0	0.25	0.03	0	2.31	2.66	0.3939	26.75	7.36	0.0013	0.07
	TR	0.64	0.04	0	0.02	1.28	0.988	0.4	0.15	0.0103	0.2	0.03	0	6.97	4.72	0.1526	32.14	7.15	0.0002	0.07
	CO	0.84	0.04	0	0.45	1.37	0.7483	0.2	0.15	0.1803	0.27	0.03	0	2.31	3.39	0.5019	29.97	7.29	0.0004	0.07
	BE	3.21	0.06	0	2.45	1.31	0.0744	0.07	0.18	0.6751	0.13	0.04	0.0009	2.45	2.49	0.3353	21.33	4.83	0.0002	0.12
	UN	2.71	0.06	0	0.68	1.72	0.6982	-0.75	0.23	0.0012	0.1	0.05	0.0336	-1.76	3.93	0.658	23.77	5.73	0.0004	0.1
	SD	3.69	0.05	0	1.16	1.6	0.4745	-1.85	0.17	0	0.06	0.03	0.0443	1.36	4.57	0.7695	18.14	6.19	0.0073	0.19
	ST	2.08	0.03	0	4.82	2.02	0.025	-1.3	0.19	0	-0.21	0.02	0	0.18	8.01	0.9822	22.72	5.86	0.0007	0.13
	HE	2.04	0.04	0	0.67	1	0.51	-0.32	0.11	0.0026	-0.05	0.03	0.0512	1.07	3.05	0.7274	20.38	6.3	0.0035	0.12
	AC	2.39	0.04	0	-1.16	0.93	0.2238	1.76	0.09	0	0.25	0.03	0	0.66	1.54	0.6734	33.71	6.95	0.0001	0.14
	PO	1.12	0.04	0	-0.95	1.29	0.4692	0.91	0.11	0	0.25	0.03	0	0.48	2.22	0.83	29.01	9.3	0.0047	0.08
Vitality	SE	-0.15	0.05	0.0044	1.04	0.82	0.2136	1.02	0.15	0	-0.19	0.03	0	3.94	1.89	0.0476	37.27	5.22	0	0.06
	TR	-0.57	0.05	0	0.91	1.02	0.3816	-0.1	0.16	0.5114	-0.2	0.03	0	5.31	3.77	0.1717	38.73	5.71	0	0.06
	CO	-0.11	0.04	0.0064	0.61	1.08	0.5748	-0.17	0.15	0.2602	-0.1	0.03	0.0005	2.86	2.66	0.2922	37.1	5.7	0	0.06
	BE	0.75	0.06	0	0.35	1.39	0.8011	0.48	0.18	0.0082	-0.33	0.04	0	0.92	2.65	0.7315	33.79	5.14	0	0.07
	UN	0.41	0.06	0	0.86	1.51	0.5756	0.03	0.24	0.914	-0.38	0.05	0	2.02	3.44	0.5619	34.38	5.01	0	0.06
	SD	1.53	0.05	0	-1.01	1.4	0.4807	-0.84	0.18	0	-0.28	0.03	0	8.22	4.02	0.0519	36.75	5.45	0	0.09
	ST	1.37	0.03	0	0.1	1.93	0.9589	-1.11	0.2	0	-0.32	0.02	0	0.35	7.69	0.9646	33.24	5.62	0	0.09
	HE	1.34	0.04	0	-1.97	0.89	0.0371	-0.27	0.11	0.0114	-0.27	0.03	0	0.35	2.72	0.8975	34.98	5.64	0	0.09
	AC	1.12	0.04	0	-0.82	0.79	0.3098	1.34	0.1	0	-0.11	0.03	0.0001	-0.05	1.3	0.9691	37.35	5.87	0	0.08
	PO	0.64	0.04	0	0.09	1.01	0.9261	0.77	0.11	0	-0.01	0.03	0.8197	0.26	1.73	0.8812	39.21	7.25	0	0.07
Community well-being	SE	-0.01	0.05	0.8545	-5.3	1.31	0.0005	0.53	0.14	0.0002	-0.09	0.03	0.0079	3.06	3.02	0.3208	29.79	8.35	0.0016	0.14
	TR	0.6	0.04	0	-6.85	1.49	0.0001	0.21	0.15	0.1653	-0.09	0.03	0.0053	4.57	5.49	0.4139	34.65	8.33	0.0004	0.14
	CO	0.38	0.04	0	-2.63	1.94	0.1884	0.37	0.14	0.0102	-0.08	0.03	0.0029	2.43	4.79	0.6173	45.11	10.3	0.0002	0.15
	BE	1.43	0.06	0	-0.22	2.57	0.9333	-0.44	0.18	0.0132	0.05	0.04	0.2392	1.13	4.89	0.8194	48.09	9.49	0	0.16
	UN	1.2	0.06	0	-5.24	2.63	0.058	0.29	0.23	0.1971	-0.13	0.05	0.0049	-9.92	5.99	0.1109	48.01	8.76	0	0.15
	SD	0.29	0.05	0	-2.5	2.66	0.357	-0.4	0.18	0.026	-0.13	0.03	0.0001	-2.24	7.62	0.7708	51.07	10.31	0	0.15
	ST	0.28	0.03	0	3.44	3.42	0.3244	-0.17	0.19	0.3761	-0.13	0.02	0	1.98	13.57	0.8855	48.15	9.93	0.0001	0.15
	HE	0.31	0.04	0	1.47	1.58	0.3602	-0.06	0.11	0.5803	-0.11	0.03	0	1.65	4.81	0.7342	45.83	9.96	0.0001	0.15
	AC	0.11	0.04	0.0019	-3.05	1.29	0.0261	0.76	0.09	0	-0.13	0.03	0	3.11	2.12	0.1563	42.12	9.62	0.0002	0.14
	PO	-0.09	0.04	0.0141	-0.77	1.77	0.6678	1.18	0.1	0	-0.13	0.03	0	3.35	3.03	0.2811	49.06	12.76	0.0008	0.15
Supportive relationships	SE	0.89	0.05	0	-1.8	1.22	0.1533	1.72	0.14	0	0.11	0.03	0.0012	5.91	2.82	0.0467	35.22	7.8	0.0001	0.11
	TR	0.44	0.04	0	-0.79	1.54	0.6108	0.57	0.15	0.0002	0.1	0.03	0.0014	7.77	5.68	0.184	43.69	8.61	0	0.11
	CO	0.39	0.04	0	0.13	1.61	0.9346	0.61	0.15	0	0.15	0.03	0	3.66	3.98	0.3664	42.92	8.54	0	0.1
	BE	2.72	0.06	0	3.77	1.55	0.0226	-0.14	0.17	0.4275	-0.1	0.04	0.0109	3.41	2.95	0.2585	34.13	5.71	0	0.16
	UN	1.92	0.06	0	1.25	2.04	0.5448	-1.5	0.23	0	-0.06	0.05	0.1795	-3.01	4.65	0.5235	36.87	6.79	0	0.13
	SD	1.72	0.05	0	1.97	2.08	0.3552	-1.44	0.18	0	-0.05	0.03	0.1272	3.35	5.97	0.5803	34.78	8.09	0.0002	0.14
	ST	1	0.03	0	3.84	2.72	0.1716	-0.63	0.19	0.001	-0.1	0.02	0	-4.97	10.81	0.6501	36.21	7.91	0.0001	0.12
	HE	1.35	0.04	0	1.62	1.19	0.1837	-0.08	0.11	0.434	-0.03	0.03	0.2148	1.45	3.62	0.6919	34.19	7.48	0.0001	0.13
	AC	1.14	0.04	0	-1.29	1.15	0.2711	1.17	0.09	0	0.09	0.03	0.0007	1.78	1.89	0.3556	42.72	8.57	0	0.12
	PO	0.37	0.04	0	-2.06	1.49	0.18	0.73	0.1	0	0.06	0.03	0.0445	0.06	2.55	0.9821	33.05	10.73	0.0051	0.11
	Note. P: individual-level values, C: country-level values, PR: their interaction, P2/C2: their quadratic terms; SE: standard error, p: p-value, Rc2: conditional R.square; SE: Security, TR: Tradition, CO: Conformity, BE: Benevolence, UN: Universalism, SD: Self-direction, ST: Stimulation, HE: Hedonism, AC: Achievement, PO: Power. p-values that are labelled as 0 mean p < .0001. All analyses were con…
