# Supplementary material for: Well-being as a function of person-country fit in human values
Source: Nat Commun. 2020 Oct 13;11:5150. doi: 10.1038/s41467-020-18831-9 (PMC7554046; doi:10.1038/s41467-020-18831-9)
Supplement: Supplementary file 10 — Supplementary Data 6 [file 41467_2020_18831_MOESM10_ESM.xlsx]

## Sheet: Sheet1
	Multi-level polynomial regressions controlling for individual-level age, gender, education level, income, country-level age and the Human Developmental Index
		Polynomial regression coefficients															Individual-level age			Individual-level gender			Country-level age			HDI			Individual-level education			Individual-level income			Rc2
DV	IV	P	SE	p	C	SE	p	PC	SE	p	P2	SE	p	C2	SE	p	B	SE	p	B	SE	p	B	SE	p	B	SE	p	B	SE	p	B	SE	p
Evaluative well-being	SE	0.22	0.05	0	-1.76	1.34	0.2011	0.32	0.14	0.0269	0.02	0.03	0.645	2.05	3.08	0.511	-0.02	0	0	0.55	0.08	0	-0.43	0.18	0.0233	53.89	8.52	0	0.03	0.01	0.0161	0.84	0.02	0	0.25
	TR	0.52	0.05	0	-1.42	1.56	0.3706	0.06	0.15	0.6842	0.09	0.03	0.0061	4.57	5.77	0.4365	-0.02	0	0	0.53	0.08	0	-0.4	0.18	0.0392	59.81	8.68	0	0.04	0.01	0.0064	0.85	0.02	0	0.25
	CO	0.42	0.04	0	0.03	1.65	0.9843	0.02	0.15	0.8855	0.06	0.03	0.0335	-0.03	4.05	0.9951	-0.02	0	0	0.57	0.08	0	-0.41	0.19	0.0405	60.69	8.6	0	0.03	0.01	0.0093	0.84	0.02	0	0.25
	BE	1.14	0.06	0	2.34	1.97	0.246	0.4	0.18	0.0259	-0.1	0.04	0.0136	0.4	3.67	0.9149	-0.02	0	0	0.39	0.08	0	-0.34	0.17	0.0611	55.62	7.09	0	0.02	0.01	0.0584	0.82	0.02	0	0.26
	UN	0.64	0.06	0	0.41	2.11	0.8495	-0.17	0.24	0.4663	-0.06	0.05	0.1973	-6	4.8	0.2241	-0.02	0	0	0.51	0.08	0	-0.41	0.17	0.0251	57.16	7.08	0	0.02	0.01	0.062	0.83	0.02	0	0.25
	SD	0.93	0.05	0	1.57	2.18	0.4784	-1.27	0.18	0	-0.07	0.03	0.0455	-2.37	5.99	0.6961	-0.01	0	0	0.66	0.08	0	-0.33	0.19	0.0952	53.36	8.43	0	0.01	0.01	0.4803	0.8	0.02	0	0.26
	ST	0.75	0.04	0	1.8	3.01	0.5548	-1.55	0.2	0	-0.09	0.02	0.0005	-1.34	11.05	0.9044	0	0	0.8314	0.72	0.08	0	-0.37	0.19	0.0679	57.45	8.25	0	0.02	0.01	0.0859	0.82	0.02	0	0.26
	HE	1.04	0.04	0	0.29	1.31	0.8259	-0.61	0.11	0	0	0.03	0.8821	-0.49	3.9	0.9016	0	0	0.3608	0.72	0.08	0	-0.4	0.18	0.0394	56.02	8.23	0	0.03	0.01	0.0214	0.8	0.02	0	0.27
	AC	0.55	0.04	0	-1.89	1.16	0.1175	0.85	0.1	0	0.05	0.03	0.0479	0.32	1.9	0.8664	-0.01	0	0.0002	0.65	0.08	0	-0.45	0.18	0.0212	55.97	8.5	0	0.02	0.01	0.1171	0.82	0.02	0	0.25
	PO	0.09	0.04	0.0338	-3.44	1.6	0.0424	0.48	0.1	0	0.06	0.03	0.0416	-0.68	2.5	0.7877	-0.02	0	0	0.59	0.08	0	-0.61	0.2	0.0051	45.29	10.46	0.0002	0.03	0.01	0.0181	0.84	0.02	0	0.25
Emotional well-being	SE	0.27	0.06	0	-1.2	1.06	0.2675	0.8	0.15	0	-0.02	0.04	0.5958	2.86	2.44	0.253	-0.04	0	0	-1.78	0.09	0	-0.06	0.14	0.65	37.45	6.74	0	0.08	0.01	0	0.69	0.02	0	0.16
	TR	0.36	0.05	0	-1.34	1.2	0.2722	-0.03	0.16	0.8371	0.04	0.04	0.2722	7.97	4.43	0.0851	-0.04	0	0	-1.79	0.09	0	-0.03	0.14	0.8194	43.12	6.66	0	0.08	0.01	0	0.7	0.02	0	0.16
	CO	0.38	0.05	0	1.01	1.29	0.4419	-0.23	0.16	0.1426	0.04	0.03	0.2023	3.09	3.18	0.3421	-0.04	0	0	-1.76	0.09	0	-0.02	0.15	0.8878	45.58	6.74	0	0.08	0.01	0	0.7	0.02	0	0.16
	BE	1.11	0.07	0	-0.21	1.63	0.8998	0.51	0.19	0.0079	-0.14	0.04	0.0023	-3.35	3.05	0.283	-0.03	0	0	-1.95	0.09	0	-0.05	0.14	0.7395	38.28	5.88	0	0.07	0.01	0	0.68	0.02	0	0.17
	UN	0.69	0.07	0	-0.81	1.69	0.6337	-0.37	0.25	0.1433	-0.13	0.05	0.0125	-6.37	3.83	0.1102	-0.04	0	0	-1.84	0.09	0	-0.06	0.14	0.6471	39.28	5.64	0	0.07	0.01	0	0.68	0.02	0	0.16
	SD	1.24	0.05	0	-0.65	1.81	0.7231	-0.64	0.19	0.0008	-0.14	0.04	0.0001	-2.92	4.96	0.562	-0.03	0	0	-1.65	0.09	0	-0.03	0.16	0.8339	38.25	6.99	0	0.05	0.01	0.0002	0.65	0.02	0	0.18
	ST	0.9	0.04	0	1.18	2.43	0.6327	-0.98	0.21	0	-0.15	0.03	0	2.99	8.92	0.7403	-0.02	0	0	-1.58	0.09	0	-0.04	0.16	0.8156	40.62	6.65	0	0.07	0.01	0	0.67	0.02	0	0.17
	HE	1.23	0.04	0	-1.24	1.09	0.2658	0.12	0.12	0.3087	-0.14	0.03	0	-1.34	3.23	0.6815	-0.01	0	0	-1.58	0.09	0	-0.1	0.15	0.5335	40.13	6.8	0	0.08	0.01	0	0.65	0.02	0	0.18
	AC	0.56	0.04	0	-1.22	0.95	0.2105	1.34	0.1	0	0.01	0.03	0.6129	0.19	1.55	0.9031	-0.03	0	0	-1.68	0.09	0	-0.07	0.15	0.65	40.54	6.93	0	0.07	0.01	0	0.67	0.02	0	0.17
	PO	0.09	0.04	0.041	-1.28	1.41	0.3724	0.75	0.11	0	0.08	0.03	0.0117	-0.88	2.2	0.6936	-0.03	0	0	-1.76	0.09	0	-0.14	0.17	0.4434	36.36	9.21	0.0006	0.08	0.01	0	0.69	0.02	0	0.16
Functioning	SE	1.48	0.06	0	-0.57	1.29	0.6639	1.06	0.15	0	0.32	0.04	0	2.24	2.97	0.4574	-0.03	0	0	-0.87	0.09	0	-0.26	0.17	0.1387	26	8.2	0.0043	0.18	0.01	0	0.8	0.02	0	0.16
	TR	1.15	0.05	0	0.02	1.4	0.9909	0.32	0.16	0.0514	0.35	0.04	0	7.82	5.17	0.1439	-0.04	0	0	-0.81	0.09	0	-0.22	0.16	0.1825	31.41	7.78	0.0005	0.19	0.01	0	0.82	0.02	0	0.16
	CO	1.04	0.04	0	-0.06	1.55	0.9691	0.09	0.16	0.5756	0.32	0.03	0	2.26	3.81	0.5586	-0.04	0	0	-0.69	0.09	0	-0.26	0.18	0.1564	26.88	8.09	0.003	0.18	0.01	0	0.8	0.02	0	0.16
	BE	3.2	0.06	0	2.8	1.5	0.0737	0.13	0.19	0.4906	0.24	0.04	0	1.84	2.79	0.5166	-0.03	0	0	-1.22	0.09	0	-0.16	0.13	0.2367	17.92	5.39	0.0029	0.17	0.01	0	0.76	0.02	0	0.2
	UN	2.72	0.06	0	1.21	1.84	0.5177	-0.8	0.25	0.0013	0.23	0.05	0	-2.32	4.18	0.5839	-0.03	0	0	-1	0.09	0	-0.26	0.15	0.0893	21.13	6.16	0.0023	0.15	0.01	0	0.77	0.02	0	0.18
	SD	3.33	0.05	0	1.49	1.86	0.4298	-1.53	0.18	0	0.1	0.03	0.0044	1.19	5.09	0.8164	-0.01	0	0.0043	-0.47	0.08	0	-0.18	0.16	0.2732	15.92	7.17	0.0364	0.11	0.01	0	0.69	0.02	0	0.24
	ST	1.87	0.04	0	3.89	2.59	0.1469	-1.01	0.21	0	-0.16	0.03	0	2.44	9.52	0.8002	0.01	0	0	-0.32	0.09	0.0002	-0.2	0.17	0.2421	21.36	7.1	0.0063	0.16	0.01	0	0.75	0.02	0	0.19
	HE	1.83	0.04	0	0.44	1.17	0.7137	-0.14	0.11	0.23	-0.02	0.03	0.449	-0.53	3.49	0.8816	0.01	0	0.0135	-0.44	0.09	0	-0.27	0.16	0.1134	18.32	7.36	0.0205	0.18	0.01	0	0.74	0.02	0	0.19
	AC	2.07	0.04	0	-0.92	1.06	0.3945	1.51	0.1	0	0.28	0.03	0	0.81	1.73	0.6446	0	0	0.2692	-0.39	0.09	0	-0.24	0.17	0.1638	31.12	7.72	0.0005	0.15	0.01	0	0.73	0.02	0	0.19
	PO	0.76	0.04	0	-2.96	1.6	0.0774	0.63	0.11	0	0.3	0.03	0	-1.62	2.5	0.5228	-0.02	0	0	-0.56	0.09	0	-0.44	0.2	0.0363	14.66	10.47	0.175	0.18	0.01	0	0.77	0.02	0	0.16
Vitality	SE	0.18	0.06	0.0021	1.31	0.88	0.1493	0.86	0.15	0	-0.1	0.04	0.0078	4.13	2.02	0.0522	-0.07	0	0	-1.71	0.09	0	0.15	0.12	0.1979	34.3	5.57	0	0.11	0.01	0	0.65	0.02	0	0.14
	TR	0.08	0.05	0.0998	0.8	1.07	0.4615	-0.02	0.17	0.9179	-0.09	0.04	0.0125	6.83	3.95	0.0975	-0.07	0	0	-1.69	0.09	0	0.16	0.12	0.2244	36.18	5.95	0	0.11	0.01	0	0.65	0.02	0	0.14
	CO	0.25	0.05	0	0.36	1.18	0.7607	-0.12	0.16	0.4552	-0.03	0.03	0.2968	3.45	2.91	0.2477	-0.07	0	0	-1.68	0.09	0	0.14	0.13	0.2932	32.73	6.16	0	0.11	0.01	0	0.65	0.02	0	0.14
	BE	0.84	0.07	0	1.25	1.52	0.4195	0.35	0.2	0.0726	-0.16	0.05	0.0006	1.53	2.84	0.5942	-0.07	0	0	-1.83	0.09	0	0.17	0.13	0.2263	28.31	5.49	0	0.1	0.01	0	0.64	0.02	0	0.14
	UN	0.57	0.07	0	1.36	1.61	0.4064	-0.02	0.26	0.9429	-0.23	0.05	0	2	3.67	0.5911	-0.07	0	0	-1.75	0.09	0	0.13	0.13	0.339	29.39	5.4	0	0.1	0.01	0	0.64	0.02	0	0.14
	SD	1.09	0.05	0	0.16	1.59	0.9217	-0.48	0.19	0.0134	-0.19	0.04	0	7.8	4.36	0.0863	-0.06	0	0	-1.57	0.09	0	0.1	0.14	0.4502	31.25	6.14	0	0.08	0.01	0	0.61	0.02	0	0.15
	ST	0.82	0.04	0	0.6	2.26	0.7924	-0.84	0.21	0.0001	-0.24	0.03	0	3.51	8.3	0.676	-0.05	0	0	-1.51	0.09	0	0.13	0.15	0.3968	29.64	6.19	0.0001	0.1	0.01	0	0.62	0.02	0	0.15
	HE	0.89	0.04	0	-1.55	0.98	0.1283	-0.06	0.12	0.5827	-0.22	0.03	0	-1.08	2.92	0.7158	-0.05	0	0	-1.54	0.09	0	0.07	0.14	0.607	30.07	6.16	0.0001	0.1	0.01	0	0.61	0.02	0	0.15
	AC	0.54	0.04	0	0.11	0.86	0.9029	1.13	0.1	0	-0.05	0.03	0.0881	0.35	1.41	0.804	-0.06	0	0	-1.6	0.09	0	0.16	0.14	0.26	34.07	6.28	0	0.1	0.01	0	0.63	0.02	0	0.14
	PO	0.09	0.04	0.0408	0.65	1.29	0.6229	0.68	0.11	0	0.04	0.03	0.2627	0.36	2.02	0.8618	-0.07	0	0	-1.68	0.09	0	0.17	0.16	0.3021	34.26	8.46	0.0005	0.11	0.01	0	0.65	0.02	0	0.14
Community well-being	SE	-0.1	0.06	0.0663	-5.05	1.17	0.0003	0.33	0.15	0.0306	-0.1	0.04	0.0042	2.78	2.7	0.3129	0.05	0	0	0.76	0.09	0	-0.39	0.15	0.0178	30.77	7.45	0.0004	0.09	0.01	0	0.38	0.02	0	0.16
	TR	0.57	0.05	0	-6.56	1.34	0.0001	0.12	0.16	0.4549	-0.05	0.04	0.1867	3.66	4.95	0.4671	0.04	0	0	0.68	0.09	0	-0.37	0.16	0.0253	35.02	7.44	0.0001	0.09	0.01	0	0.4	0.02	0	0.16
	CO	0.32	0.04	0	-3.01	1.8	0.1084	0.31	0.16	0.046	-0.06	0.03	0.0595	1.51	4.44	0.7365	0.04	0	0	0.76	0.09	0	-0.37	0.21	0.0855	43.81	9.43	0.0001	0.09	0.01	0	0.39	0.02	0	0.17
	BE	1.39	0.07	0	-0.75	2.48	0.767	-0.43	0.19	0.0233	0.04	0.04	0.3247	0.12	4.63	0.9804	0.05	0	0	0.52	0.09	0	-0.32	0.22	0.1601	48.03	8.95	0	0.08	0.01	0	0.37	0.02	0	0.18
	UN	1.1	0.06	0	-4.98	2.43	0.0518	0.01	0.25	0.9819	-0.08	0.05	0.1105	-9.55	5.52	0.0971	0.04	0	0	0.62	0.09	0	-0.35	0.2	0.0886	48.08	8.15	0	0.07	0.01	0	0.38	0.02	0	0.17
	SD	0.24	0.05	0	-3.52	2.56	0.1826	-0.42	0.19	0.0284	-0.14	0.04	0.0001	-0.34	7.02	0.9617	0.05	0	0	0.78	0.09	0	-0.43	0.22	0.0641	54.27	9.9	0	0.08	0.01	0	0.37	0.02	0	0.17
	ST	0.43	0.04	0	1.61	3.49	0.6483	0.06	0.21	0.7717	-0.13	0.03	0	4.68	12.81	0.718	0.06	0	0	0.84	0.09	0	-0.29	0.23	0.2115	49.36	9.57	0	0.08	0.01	0	0.37	0.02	0	0.17
	HE	0.46	0.04	0	0.86	1.53	0.5791	-0.02	0.12	0.8563	-0.1	0.03	0.0002	0.61	4.54	0.8951	0.06	0	0	0.82	0.09	0	-0.3	0.21	0.1689	46.02	9.57	0.0001	0.09	0.01	0	0.37	0.02	0	0.17
	AC	0.19	0.04	0	-3.3	1.19	0.0106	0.52	0.1	0	-0.1	0.03	0.0004	2.85	1.94	0.1551	0.05	0	0	0.8	0.09	0	-0.39	0.19	0.0482	41.23	8.67	0.0001	0.08	0.01	0	0.38	0.02	0	0.16
	PO	-0.03	0.04	0.5312	-2.75	1.88	0.1563	0.99	0.11	0	-0.04	0.03	0.2085	1.23	2.93	0.6791	0.05	0	0	0.72	0.09	0	-0.46	0.23	0.058	38.94	12.27	0.0043	0.08	0.01	0	0.39	0.02	0	0.17
Supportive relationships	SE	1.02	0.06	0	-1.14	1.37	0.4146	1.51	0.15	0	0.15	0.04	0	6.16	3.15	0.0632	-0.03	0	0	0.58	0.09	0	-0.02	0.18	0.9213	34.36	8.73	0.0007	0.12	0.01	0	0.76	0.02	0	0.18
	TR	0.88	0.05	0	-0.43	1.64	0.7937	0.49	0.16	0.0024	0.2	0.03	0	9.72	6.08	0.1234	-0.04	0	0	0.61	0.09	0	0.02	0.19	0.9372	43.15	9.15	0.0001	0.12	0.01	0	0.78	0.02	0	0.18
	CO	0.6	0.04	0	0.1	1.77	0.9553	0.52	0.15	0.0007	0.21	0.03	0	4.38	4.35	0.3241	-0.03	0	0	0.69	0.09	0	-0.01	0.2	0.9802	40	9.22	0.0002	0.11	0.01	0	0.77	0.02	0	0.17
	BE	2.68	0.06	0	5.14	1.58	0.0034	-0.05	0.19	0.7704	0.01	0.04	0.774	4.22	2.94	0.1644	-0.03	0	0	0.25	0.09	0.0043	0.13	0.14	0.3613	28.93	5.68	0	0.1	0.01	0	0.73	0.02	0	0.21
	UN	1.95	0.06	0	2.36	2.14	0.2809	-1.43	0.25	0	0.07	0.05	0.1399	-2.58	4.86	0.6004	-0.03	0	0	0.48	0.09	0	-0.02	0.17	0.9204	33.03	7.17	0.0001	0.09	0.01	0	0.74	0.02	0	0.19
	SD	1.39	0.05	0	3.48	2.29	0.143	-0.96	0.19	0	-0.03	0.04	0.4095	2.85	6.29	0.6547	-0.02	0	0	0.8	0.09	0	0.07	0.2	0.7265	29.03	8.86	0.0033	0.09	0.01	0	0.71	0.02	0	0.19
	ST	0.7	0.04	0	4.76	3.18	0.1486	-0.17	0.21	0.417	-0.03	0.03	0.1955	-3.59	11.68	0.7611	-0.01	0	0	0.83	0.09	0	0.06	0.21	0.7576	32.61	8.72	0.0011	0.11	0.01	0	0.74	0.02	0	0.18
	HE	1.14	0.04	0	1.81	1.35	0.1913	0.31	0.11	0.0078	0	0.03	0.9492	-0.08	4	0.9833	-0.01	0	0.0092	0.85	0.09	0	0.01	0.19	0.9423	29.9	8.44	0.0017	0.11	0.01	0	0.73	0.02	0	0.19
	AC	0.8	0.04	0	-0.55	1.26	0.6645	0.89	0.1	0	0.12	0.03	0	2.36	2.06	0.2632	-0.02	0	0	0.81	0.09	0	0	0.2	0.9833	41.1	9.19	0.0002	0.1	0.01	0	0.73	0.02	0	0.18
	PO	0.09	0.04	0.0382	-2.99	1.85	0.1198	0.53	0.11	0	0.12	0.03	0.0001	-0.98	2.89	0.7365	-0.03	0	0	0.7	0.09	0	-0.22	0.23	0.3369	24.1	12.07	0.0579	0.11	0.01	0	0.76	0.02	0	0.17
	Note. P: individual-level values, C: country-level values, PR: their interaction, P2/C2: their quadratic terms; SE: standard error, p: p-value, Rc2: conditional R.square; SE: Security, TR: Tradition, CO: Conformity, BE: Benevolence, UN: Universalism, SD: Self-direction, ST: Stimulation, HE: Hedonism, AC: Achievement, PO: Power. p-values that are labelled as 0 mean p < .0001. All analyses were con…
